# Supplementary material for: Functional Haplotypes and Evolutionary Insight into the Granule-Bound Starch Synthase II (GBSSII) Gene in Korean Rice Accessions (KRICE_CORE)
Source: Foods. 2021 Oct 3;10(10):2359. doi: 10.3390/foods10102359 (PMC8535093; doi:10.3390/foods10102359)
Supplement: Supplementary file 1 [file foods-10-02359-s001.zip]

Archive with 13 entries (13 files):
- .DS_Store
- Supplementary Materials_R1.pdf
- S_Data S1_Passport information of the 475 Korean rice accessions (KRICE_CORE) used in this study_R1.xlsx
- S_Data S2_List of the 475 Korean rice accessions indicating raw data for all genetic variation (SNPs and InDels) within the GBSSII gene region by haplotyping.xlsx
- S_Data S3_List of 45 haplotypes by 58 SNPs and 55 InDels.xlsx
- S_Data S4_List of positions identified by generalized linear model (GLM).xlsx
- S_Data S5_List of haplotypes representing identified SNP and InDel positions from haplotyping and GLM.xlsx
- S_Figure_S1.pdf
- S_Figure_S2.pdf
- S_Figure_S3.pdf
- S_Figure_S4.pdf
- S_Figure_S5.pdf
- S_Figure_S6.pdf
