# Supplementary material for: Functional Haplotypes and Evolutionary Insight into the Granule-Bound Starch Synthase II (GBSSII) Gene in Korean Rice Accessions (KRICE_CORE)
Source: Foods. 2021 Oct 3;10(10):2359. doi: 10.3390/foods10102359 (PMC8535093; doi:10.3390/foods10102359)
Supplement: Supplementary file 1 [file foods-10-02359-s001.zip › S_Data S1_Passport information of the 475 Korean rice accessions (KRICE_CORE) used in this study_R1.xlsx]

## Sheet: Eng Name
Data S1: Passport information of the 475 Korean rice accessions (KRICE_CORE) used in this study.
Sr.	Entry_No.	Variety Name in English	NCBI Biosample ID	Ecotype	Origin	Variety Group	Seed Storage No.
1	RWG-001	Namseon 52	SAMEA4999314	Temperate japonica	KOR	Bred	IT 005288
2	RWG-002	Suweon 159	SAMEA4999298	Temperate japonica	KOR	Bred	IT 007099
3	RWG-003	Suweon 255	SAMN12714206	Indica	KOR	Bred	IT 007226
4	RWG-004	Suwon 301	SAMEA4999469	Temperate japonica	KOR	Bred	IT 123124
5	RWG-005	Suweon 347	SAMN12714207	Indica	KOR	Bred	IT 192004
6	RWG-006	CT9993-5-10-1-M	SAMN16203520	Indica	COL	Bred	K046490
7	RWG-007	Rathal	SAMEA4999450	Admixture	LKA	Bred	IT 248043
8	RWG-008	Tchampa	SAMEA4999421	Aus	IRN	Bred	K046514
9	RWG-009	Jejubukjeju-2002-99	SAMEA4999437	Temperate japonica	KOR	Weedy	IT 220821
10	RWG-010	Jejubukjeju-2002-171	SAMEA4999151	Indica	KOR	Weedy	IT 220865
11	RWG-011	Jejubukjeju-2002-340	SAMEA4999178	Temperate japonica	KOR	Weedy	IT 220982
12	RWG-012	Jejunamjeju-2002-420	SAMEA4999344	Temperate japonica	KOR	Weedy	IT 221031
13	RWG-013	Jejubukjeju-2002-521	SAMEA4999379	Indica	KOR	Weedy	IT 221094
14	RWG-014	Incheonkanghwasujip-16	SAMEA4999374	Temperate japonica	KOR	Weedy	K019957
15	RWG-015	Muando	SAMEA4999311	Temperate japonica	KOR	Landrace	IT 006116
16	RWG-016	Dadajo	SAMEA4999350	Temperate japonica	KOR	Landrace	IT 005679
17	RWG-017	Okcheong	SAMEA4999287	Temperate japonica	KOR	Landrace	IT 227933
18	RWG-018	Sando	SAMEA4999326	Tropical japonica	KOR	Landrace	IT 006556
19	RWG-019	Batnarak	SAMEA4999280	Tropical japonica	KOR	Landrace	IT 010340
20	RWG-020	Orido	SAMEA4999276	Temperate japonica	KOR	Landrace	IT 007630
21	RWG-021	Saducho	SAMEA4999263	Indica	KOR	Landrace	IT 006538
22	RWG-022	Seon	SAMEA4999234	Indica	KOR	Landrace	IT 226487
23	RWG-023	Hanyangjo	SAMEA4999208	Aus	KOR	Landrace	IT 009060
24	RWG-024	Inbujido	SAMEA4999235	Temperate japonica	KOR	Landrace	IT 008196
25	RWG-025	Beobpanhwa	SAMEA4999236	Temperate japonica	KOR	Landrace	IT 006410
26	RWG-026	Janmochal	SAMEA4999172	Temperate japonica	KOR	Landrace	IT 227934
27	RWG-027	Pyodo	SAMEA4999171	Temperate japonica	KOR	Landrace	IT 008999
28	RWG-028	Yuljojo	SAMEA4999345	Temperate japonica	KOR	Landrace	K026177
29	RWG-029	Samgyeongjo	SAMEA4999343	Temperate japonica	KOR	Landrace	IT 006596
30	RWG-030	Baekgokna	SAMEA4999133	Indica	KOR	Landrace	IT 006303
31	RWG-031	Mongdonjaerae	SAMEA4999111	Admixture	KOR	Landrace	IT 227937
32	RWG-032	Agbede	SAMEA4999075	Tropical japonica	NGA	Bred	IT 000041
33	RWG-033	Anbaw C7	SAMEA4999156	Temperate japonica	MMR	Bred	IT 000114
34	RWG-034	Bala	SAMN12714208	Indica	IND	Bred	K046522
35	RWG-035	Bellardone	SAMEA4999148	Temperate japonica	FRA	Bred	IT 000314
36	RWG-036	Chiem Chanh	SAMN16203521	Indica	VNM	Landrace	IT 000694
37	RWG-037	Dharial	SAMEA4999252	Aus	NPL	Bred	IT 001083
38	RWG-038	Dular	SAMEA4999270	Aus	IND	Bred	K046515
39	RWG-039	IR38	SAMEA4999213	Indica	PHL	Bred	IT 001907
40	RWG-040	Magnolia	SAMEA4999409	Tropical japonica	USA	Landrace	IT 002920
41	RWG-041	Mala	SAMN12714209	Indica	BGD	Bred	IT 002938
42	RWG-042	Mushkan	SAMEA4999354	Aromatic	PAK	Bred	IT 003068
43	RWG-043	Pukhi	SAMEA4999145	Aus	PAK	Bred	IT 003482
44	RWG-044	Red Rice	SAMN12714210	Indica	IRN	Landrace	IT 003553
45	RWG-045	Tun Sart	SAMEA4999128	Tropical japonica	VNM	Bred	IT 004483
46	RWG-046	Victoria F.A	SAMEA4999192	Temperate japonica	ARG	Bred	IT 004529
47	RWG-047	Bai Cyue Hwa Lue	SAMEA4999100	Indica	TWN	Landrace	IT 006305
48	RWG-048	Yangmyeon	SAMEA4999097	Indica	TWN	Landrace	IT 007573
49	RWG-049	Belle Patna	SAMN12714211	Indica	USA	Bred	IT 009836
50	RWG-050	Pyeongbuk 3	SAMEA4999294	Temperate japonica	PRK	Bred	IT 113470
51	RWG-051	Yupul	SAMEA4999461	Tropical japonica	LBR	Bred	IT 152647
52	RWG-052	Liman Belozernij	SAMEA4999432	Temperate japonica	RUS		IT 195079
53	RWG-053	Kagi	SAMEA4999430	Aus	IND		IT 211179
54	RWG-054	Hatadani	SAMN12714212	Indica	LKA		IT 211182
55	RWG-055	Tai Mochito	SAMEA4999464	Tropical japonica	THA		IT 211283
56	RWG-056	Waikyakushi	SAMEA4999419	Indica	TWN		IT 211285
57	RWG-057	Upland	SAMEA4999406	Tropical japonica	NGA	Bred	IT 212310
58	RWG-058	Newrex	SAMEA4999401	Tropical japonica	USA	Bred	IT 212313
59	RWG-059	Doan Guang Hwa Lue	SAMEA4999364	Temperate japonica	TWN	Landrace	901177
60	RWG-060	Wu Cyue	SAMEA4999331	Indica	TWN	Landrace	901180
61	RWG-061	Binato	SAMEA4999324	Indica	PHL	Landrace	901500
62	RWG-062	Avangard	SAMEA4999346	Temperate japonica	UZB		IT 216884
63	RWG-063	Debzera	SAMEA4999293	Temperate japonica	UZB		IT 217508
64	RWG-064	Hawm Supan	SAMEA4999319	Indica	THA		K019941
65	RWG-065	Ssalbyeo 22	SAMEA4999265	Temperate japonica	KOR	Landrace	IT 217448
66	RWG-066	Urasan	SAMEA4999357	Tropical japonica	JPN	Landrace	901640
67	RWG-067	Xi Gua Bai	SAMN16203522	Indica	CHN		IT 110057
68	RWG-068	Yung Yuen Chuen Zim	SAMEA4999452	Indica	CHN	Bred	IT 113788
69	RWG-069	Keng Chi Ju	SAMEA4999455	Temperate japonica	CHN	Landrace	IT 114292
70	RWG-070	Qua 77 Wuan-Dau	SAMN16203523	Indica	CHN		IT 114588
71	RWG-071	Chih-Tsao-He	SAMN16203524	Indica	CHN		IT 117610
72	RWG-072	Hsiang-Ha-Tsan	SAMN16203525	Indica	CHN		IT 117643
73	RWG-073	Cheongdo-Donggok-4	SAMEA4999112	Indica	KOR	Weedy	IT 168380
74	RWG-074	Golyeong-2	SAMEA4999150	Temperate japonica	KOR	Weedy	IT 168699
75	RWG-075	Golyeong-6	SAMEA4999396	Temperate japonica	KOR	Weedy	IT 168703
76	RWG-076	Danyang-7	SAMEA4999338	Temperate japonica	KOR	Weedy	IT 169001
77	RWG-077	Danyang-38	SAMEA4999351	Temperate japonica	KOR	Weedy	IT 169032
78	RWG-078	Hwaseong-5	SAMEA4999356	Temperate japonica	KOR	Weedy	IT 169092
79	RWG-079	Gou 405	SAMEA4999315	Temperate japonica	JPN	Bred	IT 202142
80	RWG-080	Baeksami	SAMEA4999092	Temperate japonica	CHN	Landrace	IT 204549
81	RWG-081	Akaine	SAMEA4999080	Tropical japonica	JPN	Landrace	IT 211334
82	RWG-082	Syare-61-1-B	SAMEA4999093	Temperate japonica	KOR	Weedy	IT 213594
83	RWG-083	Syale-94-1-B	SAMEA4999264	Temperate japonica	KOR	Weedy	IT 213675
84	RWG-084	Syale-163-1-B	SAMEA4999251	Temperate japonica	KOR	Weedy	IT 213678
85	RWG-085	Milyang 50	SAMN12714213	Indica	KOR	Bred	IT 006235
86	RWG-086	Yeongpung	SAMN12714214	Indica	KOR	Bred	IT 101984
87	RWG-087	Iri 336	SAMEA4999195	Temperate japonica	KOR	Bred	IT 151559
88	RWG-088	Mihyang	SAMEA4999198	Temperate japonica	KOR	Bred	IT 196276
89	RWG-089	Moroberekan	SAMEA4999185	Tropical japonica	GIN	Bred	K046503
90	RWG-090	Jejubukjeju-2002-115	SAMEA4999163	Tropical japonica	KOR	Weedy	IT 220830
91	RWG-091	Jejubukjeju-2002-550	SAMEA4999127	Temperate japonica	KOR	Weedy	IT 221116
92	RWG-092	Jejubukjeju-2002-561	SAMEA4999116	Temperate japonica	KOR	Weedy	K020571
93	RWG-093	Huindadak	SAMEA4999119	Temperate japonica	KOR	Landrace	IT 009264
94	RWG-094	Jotajo	SAMEA4999191	Temperate japonica	KOR	Landrace	IT 008580
95	RWG-095	Pocheon Jangmang Me	SAMEA4999141	Temperate japonica	KOR	Landrace	IT 008996
96	RWG-096	Dongo	SAMEA4999179	Temperate japonica	KOR	Landrace	IT 005970
97	RWG-097	Seorianjeunbaengi	SAMEA4999095	Temperate japonica	KOR	Landrace	IT 006663
98	RWG-098	Neul	SAMEA4999094	Tropical japonica	KOR	Landrace	IT 010275
99	RWG-099	Jwiippari	SAMEA4999071	Temperate japonica	KOR	Landrace	IT 008700
100	RWG-100	Jeongjonghwa	SAMEA4999382	Temperate japonica	KOR	Landrace	IT 008408
101	RWG-101	Sodujo	SAMEA4999176	Tropical japonica	KOR	Landrace	IT 010417
102	RWG-102	Sando	SAMEA4999131	Tropical japonica	KOR	Landrace	IT 010375
103	RWG-103	Bori	SAMEA4999199	Temperate japonica	KOR	Landrace	IT 006424
104	RWG-104	Naengjo	SAMEA4999103	Temperate japonica	KOR	Landrace	K026193
105	RWG-105	Bikom	SAMEA4999129	Admixture	NGA	Bred	IT 000343
106	RWG-106	British Honduras Creole	SAMEA4999087	Tropical japonica	HND	Bred	IT 000461
107	RWG-107	Cartuna	SAMEA4999083	Tropical japonica	IND	Bred	IT 000560
108	RWG-108	Sahak	SAMEA4999142	Aus	PRI	Bred	IT 003703
109	RWG-109	Taichung-Woo-Tsan	SAMEA4999146	Indica	TWN	Bred	IT 004246
110	RWG-110	Zilanica	SAMEA4999466	Aromatic	RUS	Bred	IT 004683
111	RWG-111	Xao Bai Mang Sue Dao	SAMEA4999425	Temperate japonica	TWN	Landrace	IT 006737
112	RWG-112	Di Jiao Wu Jian	SAMEA4999478	Indica	TWN	Landrace	IT 008302
113	RWG-113	Spin Mere	SAMEA4999405	Aus	AFG		IT 152642
114	RWG-114	Norin 22	SAMEA4999424	Temperate japonica	JPN	Bred	IT 005585
115	RWG-115	Ssalbyeo 16	SAMEA4999397	Temperate japonica	KOR	Landrace	IT 006587
116	RWG-116	Nian Chi Shi	SAMEA4999403	Indica	CHN		IT 109904
117	RWG-117	Sung Pan Tao	SAMEA4999376	Temperate japonica	CHN	Landrace	IT 114332
118	RWG-118	Tsong-Gan-Shun	SAMEA4999175	Indica	CHN		IT 114620
119	RWG-119	San-Li-Shun	SAMEA4999137	Indica	CHN	Bred	IT 114771
120	RWG-120	Yang-Sha-Tsan	SAMEA4999359	Indica	CHN		IT 117766
121	RWG-121	Chungdo 23	SAMN16203526	Indica	KOR	Weedy	IT 168296
122	RWG-122	Chungdo Hwayang 12	SAMN16203527	Indica	KOR	Weedy	IT 168374
123	RWG-123	Chungdo Hwayang 14	SAMN16203528	Indica	KOR	Weedy	IT 168376
124	RWG-124	Sungju 3	SAMEA4999250	Indica	KOR	Weedy	IT 168409
125	RWG-125	Jangsung 1	SAMN16203529	Indica	KOR	Weedy	IT 168469
126	RWG-126	Soonchun 5	SAMN16203530	Indica	KOR	Weedy	IT 168483
127	RWG-127	Daegu Damti 6-2	SAMEA4999422	Temperate japonica	KOR	Weedy	IT 168551
128	RWG-128	Guechang 15	SAMEA4999428	Temperate japonica	KOR	Weedy	IT 168592
129	RWG-129	Danyang 9	SAMEA4999410	Temperate japonica	KOR	Weedy	IT 169003
130	RWG-130	Chungsongaengmi 4	SAMEA4999184	Temperate japonica	KOR	Weedy	IT 175218
131	RWG-131	Suhyeonghando	SAMEA4999152	Indica	CHN		IT 204592
132	RWG-132	Xiao zao huang	SAMEA4999220	Tropical japonica	CHN		IT 211220
133	RWG-133	Namseon 34	SAMEA4999355	Temperate japonica	KOR	Bred	IT 005275
134	RWG-134	Namseon 126	SAMEA4999342	Temperate japonica	KOR	Bred	IT 005362
135	RWG-135	Milyang 88	SAMEA4999328	Temperate japonica	KOR	Bred	IT 203682
136	RWG-136	Dudo	SAMEA4999307	Temperate japonica	KOR	Landrace	IT 005980
137	RWG-137	IR40	SAMEA4999296	Indica	PHL	Bred	IT 001908
138	RWG-138	Jinbu	SAMEA4999286	Temperate japonica	KOR	Bred	IT 212549
139	RWG-139	Palgong	SAMEA4999385	Temperate japonica	KOR	Bred	IT 191754
140	RWG-140	Hopyung	SAMEA4999274	Temperate japonica	KOR	Bred	IT 191914
141	RWG-141	Dongjinchal	SAMEA4999302	Temperate japonica	KOR	Bred	IT 196275
142	RWG-142	Gopum	SAMEA4999243	Temperate japonica	KOR	Bred	IT 214884
143	RWG-143	Unkwang	SAMEA4999243	Temperate japonica	KOR	Bred	IT 217814
144	RWG-144	Haiami	SAMEA4999215	Temperate japonica	KOR	Bred	IT 235304
145	RWG-145	Samkwang	SAMN12714215	Temperate japonica	KOR	Bred	IT 214880
146	RWG-146	Hopum	SAMEA4999241	Temperate japonica	KOR	Bred	IT 217826
147	RWG-147	Chilbo	SAMEA4999170	Temperate japonica	KOR	Bred	IT 284608
148	RWG-148	Ilpum	SAMEA4999162	Temperate japonica	KOR	Bred	IT 191781
149	RWG-149	Chucheong	SAMEA4999375	Temperate japonica	JPN	Bred	IT 000070
150	RWG-150	Junam	SAMEA4999125	Temperate japonica	KOR	Bred	IT 210050
151	RWG-151	Sindongjin	SAMEA4999104	Temperate japonica	KOR	Bred	IT 212522
152	RWG-152	Odae	SAMEA4999113	Temperate japonica	KOR	Bred	IT 154882
153	RWG-153	Namil	SAMN12714216	Temperate japonica	KOR	Bred	IT 251693
154	RWG-154	Hwaseong	SAMEA4999076	Temperate japonica	KOR	Bred	IT 143771
155	RWG-155	Boramchan	SAMEA4999084	Temperate japonica	KOR	Bred	IT 262212
156	RWG-156	Hwayeong	SAMN12714217	Temperate japonica	KOR	Bred	IT 191811
157	RWG-157	Dongjin	SAMEA4999279	Temperate japonica	KOR	Bred	IT 163355
158	RWG-158	Nagdong	SAMEA4999291	Temperate japonica	KOR	Bred	IT 006182
159	RWG-159	Giho	SAMEA4999223	Temperate japonica	KOR	Bred	IT 009860
160	RWG-160	Hwacheong	SAMEA4999445	Temperate japonica	KOR	Bred	IT 112423
161	RWG-161	Jopyeong	SAMEA4999470	Temperate japonica	KOR	Bred	-
162	RWG-162	Chinnong	SAMEA4999392	Temperate japonica	KOR	Bred	-
163	RWG-163	Hanareum	SAMN12714218	Indica	KOR	Bred	IT 214856
164	RWG-164	Dasan	SAMEA4999158	Indica	KOR	Bred	IT 192044
165	RWG-165	Milyang 23	SAMEA4999154	Indica	KOR	Bred	IT 006202
166	RWG-166	Samgang	SAMEA4999126	Indica	KOR	Bred	IT 163351
167	RWG-167	Nokyang	SAMN12714219	Tropical japonica	KOR	Bred	IT 235303
168	RWG-168	Tongil	SAMEA4999102	Indica	KOR	Bred	IT 008927
169	RWG-169	Unbong	SAMEA4999082	Temperate japonica	KOR	Bred	IT 195097
170	RWG-170	Sinunbong	SAMEA4999327	Temperate japonica	KOR	Bred	-
171	RWG-171	Sambaek	SAMEA4999312	Temperate japonica	KOR	Bred	IT 191869
172	RWG-172	Junghwa	SAMEA4999479	Temperate japonica	KOR	Bred	IT 260473
173	RWG-173	Geuru	SAMEA4999458	Temperate japonica	KOR	Bred	IT 213063
174	RWG-174	Inwol	SAMEA4999467	Temperate japonica	KOR	Bred	IT 196288
175	RWG-175	Sangmi	SAMEA4999436	Temperate japonica	KOR	Bred	IT 223954
176	RWG-176	Geumo	SAMEA4999447	Temperate japonica	KOR	Bred	-
177	RWG-177	Jinbuol	SAMEA4999434	Temperate japonica	KOR	Bred	IT 235774
178	RWG-178	Jinmi	SAMEA4999444	Temperate japonica	KOR	Bred	IT 160433
179	RWG-179	Heugjinju	SAMEA4999380	Temperate japonica	KOR	Bred	IT 191964
180	RWG-180	Jeogjinju	SAMN12714220	Temperate japonica	KOR	Bred	IT 333049
181	RWG-181	Naepung	SAMEA4999383	Temperate japonica	KOR	Bred	IT 191954
182	RWG-182	Donghae	SAMEA4999322	Temperate japonica	KOR	Bred	IT 191993
183	RWG-183	Seoan	SAMEA4999368	Temperate japonica	KOR	Bred	IT 191784
184	RWG-184	Gancheok	SAMEA4999333	Temperate japonica	KOR	Bred	IT 251377
185	RWG-185	Juan	SAMEA4999281	Temperate japonica	KOR	Bred	IT 191828
186	RWG-186	Yeonghae	SAMEA4999321	Temperate japonica	KOR	Bred	IT 214400
187	RWG-187	Sobi	SAMEA4999370	Temperate japonica	KOR	Bred	IT 212519
188	RWG-188	Haepyeong	SAMEA4999254	Temperate japonica	KOR	Bred	IT 212540
189	RWG-189	Sinseonchal	SAMEA4999451	Temperate japonica	KOR	Bred	IT 145265
190	RWG-190	Daelip 1	SAMEA4999227	Temperate japonica	KOR	Bred	IT 191790
191	RWG-191	Seolhyangchal	SAMEA4999210	Temperate japonica	KOR	Bred	K014302
192	RWG-192	Ilmi	SAMEA4999228	Temperate japonica	KOR	Bred	IT 221719
193	RWG-193	Nampyeong	SAMEA4999196	Temperate japonica	KOR	Bred	IT 196266
194	RWG-194	Gyehwa	SAMEA4999224	Temperate japonica	KOR	Bred	IT 151521
195	RWG-195	Yeongnam	SAMEA4999233	Temperate japonica	KOR	Bred	IT 203688
196	RWG-196	Yangjo	SAMEA4999358	Temperate japonica	KOR	Bred	IT 212497
197	RWG-197	Aranghangchal	SAMEA4999336	Temperate japonica	KOR	Bred	K007176
198	RWG-198	Heugnam	SAMEA4999332	Temperate japonica	KOR	Bred	IT 212512
199	RWG-199	Goami	SAMEA4999335	Temperate japonica	KOR	Bred	IT 213236
200	RWG-200	Manmi	SAMEA4999249	Temperate japonica	KOR	Bred	IT 203721
201	RWG-201	Heugkwang	SAMEA4999202	Temperate japonica	KOR	Bred	IT 214882
202	RWG-202	Norinmochi 1	SAMEA4999238	Tropical japonica	JPN	Bred	IT 010258
203	RWG-203	Sangnambat	SAMEA4999237	Tropical japonica	KOR	Bred	IT 203686
204	RWG-204	Anda	SAMN12714221	Indica	KOR	Bred	IT 259341
205	RWG-205	Taebaeg	SAMEA4999225	Indica	KOR	Bred	IT 102311
206	RWG-206	Gaya	SAMN12714222	Indica	KOR	Bred	IT 192017
207	RWG-207	Baegyang	SAMN12714223	Indica	KOR	Bred	IT 212486
208	RWG-208	Cheongcheong	SAMN12714224	Indica	KOR	Bred	IT 101779
209	RWG-209	Jungwon	SAMN12714225	Indica	KOR	Bred	IT 010032
210	RWG-210	Nampung	SAMN12714226	Indica	KOR	Bred	IT 101994
211	RWG-211	Hangangchal	SAMEA4999098	Indica	KOR	Bred	IT 009844
212	RWG-212	Goun	SAMEA4999085	Temperate japonica	KOR	Bred	IT 218241
213	RWG-213	Pungmi	SAMEA4999132	Temperate japonica	KOR	Bred	IT 217983
214	RWG-214	Boseogchal	SAMEA4999248	Temperate japonica	KOR	Bred	IT 217816
215	RWG-215	Hanmaeum	SAMEA4999371	Temperate japonica	KOR	Bred	IT 217817
216	RWG-216	Hwasin 1	SAMEA4999260	Temperate japonica	KOR	Bred	IT 235272
217	RWG-217	Onnuri	SAMEA4999261	Temperate japonica	KOR	Bred	IT 217819
218	RWG-218	Gangbaek	SAMEA4999316	Temperate japonica	KOR	Bred	IT 217824
219	RWG-219	Hwangkeumnuri	SAMEA4999266	Temperate japonica	KOR	Bred	IT 235277
220	RWG-220	Dami	SAMEA4999378	Temperate japonica	KOR	Bred	IT 235278
221	RWG-221	Hongjinju	SAMEA4999360	Temperate japonica	KOR	Bred	IT 217316
222	RWG-222	Sinmyungheugchal	SAMEA4999155	Temperate japonica	KOR	Bred	IT 284609
223	RWG-223	Hoban	SAMEA4999120	Temperate japonica	KOR	Bred	IT 229366
224	RWG-224	Heugseol	SAMEA4999182	Temperate japonica	KOR	Bred	IT 218587
225	RWG-225	Danmi	SAMEA4999130	Temperate japonica	KOR	Bred	IT 227136
226	RWG-226	Nogwonchal	SAMEA4999089	Temperate japonica	KOR	Bred	IT 223077
227	RWG-227	Younghojinmi	SAMN16203531	Temperate japonica	KOR	Bred	IT 247766
228	RWG-228	Honong	SAMEA4999109	Temperate japonica	KOR	Bred	IT 262210
229	RWG-229	Joun	SAMEA4999078	Temperate japonica	KOR	Bred	IT 223100
230	RWG-230	Wolbaek	SAMEA4999446	Temperate japonica	KOR	Bred	IT 227059
231	RWG-231	Gangchan	SAMEA4999456	Temperate japonica	KOR	Bred	IT 227052
232	RWG-232	Shinbaeg	SAMEA4999429	Temperate japonica	KOR	Bred	IT 322324
233	RWG-233	Geongganghongmi	SAMEA4999460	Temperate japonica	KOR	Bred	IT 247765
234	RWG-234	Sodami	SAMEA4999449	Temperate japonica	KOR	Bred	-
235	RWG-235	Sukwang	SAMEA4999435	Temperate japonica	KOR	Bred	-
236	RWG-236	Seonhyangheukmi	SAMEA4999398	Temperate japonica	KOR	Bred	-
237	RWG-237	Pungok	SAMEA4999352	Temperate japonica	KOR	Bred	IT 009015
238	RWG-238	Wase Gingbouzu	SAMEA4999362	Indica	JPN	Landrace	IT 216766
239	RWG-239	Palgoeng	SAMEA4999149	Temperate japonica	KOR	Bred	IT 008946
240	RWG-240	Jinheung	SAMEA4999347	Temperate japonica	KOR	Bred	IT 008727
241	RWG-241	Milseong	SAMEA4999295	Temperate japonica	KOR	Bred	IT 006165
242	RWG-242	Yusin	SAMN12714227	Indica	KOR	Bred	IT 007821
243	RWG-243	Satbyeol	SAMN12714228	Indica	KOR	Bred	IT 008136
244	RWG-244	Milyang 42	SAMEA4999318	Indica	KOR	Bred	IT 006227
245	RWG-245	Dobong	SAMEA4999273	Temperate japonica	KOR	Bred	IT 009930
246	RWG-246	Seolag	SAMEA4999453	Temperate japonica	KOR	Bred	IT 195095
247	RWG-247	Samnam	SAMEA4999480	Temperate japonica	KOR	Bred	IT 195090
248	RWG-248	Seomjin	SAMEA4999414	Temperate japonica	KOR	Bred	IT 145264
249	RWG-249	Youngdeok	SAMEA4999426	Temperate japonica	KOR	Bred	IT 219210
250	RWG-250	Seohae	SAMEA4999180	Temperate japonica	KOR	Bred	IT 112605
251	RWG-251	Mimyeon	SAMEA4999187	Indica	KOR	Bred	IT 328754
252	RWG-252	MS11	SAMN12714229	Temperate japonica	KOR	Bred	IT 275684
253	RWG-253	Koshihikari	SAMEA4999216	Temperate japonica	JPN	Bred	IT 002752
254	RWG-254	Sobaeg	SAMEA4999348	Temperate japonica	KOR	Bred	IT 154881
255	RWG-255	Sangju	SAMN12714230	Temperate japonica	KOR	Bred	IT 219211
256	RWG-256	Samcheon	SAMEA4999402	Temperate japonica	KOR	Bred	IT 196282
257	RWG-257	Munjang	SAMEA4999306	Temperate japonica	KOR	Bred	IT 223955
258	RWG-258	Taebong	SAMEA4999320	Temperate japonica	KOR	Bred	IT 266611
259	RWG-259	Dunnae	SAMEA4999387	Temperate japonica	KOR	Bred	IT 191726
260	RWG-260	Saesangju	SAMEA4999122	Temperate japonica	KOR	Bred	IT 212475
261	RWG-261	Manchu	SAMEA4999377	Temperate japonica	KOR	Bred	IT 212534
262	RWG-262	Nongan	SAMEA4999284	Temperate japonica	KOR	Bred	IT 191747
263	RWG-263	Sura	SAMEA4999221	Temperate japonica	KOR	Bred	IT 217574
264	RWG-264	Bonggwang	SAMEA4999219	Temperate japonica	JPN	Bred	IT 104600
265	RWG-265	Hwaseonchal	SAMEA4999226	Temperate japonica	KOR	Bred	IT 191829
266	RWG-266	Dongan	SAMEA4999200	Temperate japonica	KOR	Bred	IT 212509
267	RWG-267	Daesan	SAMEA4999271	Temperate japonica	KOR	Bred	IT 210027
268	RWG-268	Nongho	SAMEA4999169	Temperate japonica	KOR	Bred	IT 210034
269	RWG-269	Manguem	SAMEA4999160	Temperate japonica	KOR	Bred	IT 174737
270	RWG-270	Saegyehwa	SAMEA4999140	Temperate japonica	KOR	Bred	IT 212536
271	RWG-271	Manweol	SAMN12714231	Temperate japonica	KOR	Bred	IT 213742
272	RWG-272	Hyangmi 1	SAMEA4999245	Indica	KOR	Bred	IT 192023
273	RWG-273	Hwangkeumbora	SAMN12714232	Temperate japonica	KOR	Bred	IT 235275
274	RWG-274	Cheonga	SAMN12714233	Temperate japonica	KOR	Bred	IT 217312
275	RWG-275	Cheongdam	SAMN12714234	Temperate japonica	KOR	Bred	IT 217314
276	RWG-276	Keunseom	SAMN12714235	Indica	KOR	Bred	IT 223977
277	RWG-277	Saenuri	SAMEA4999138	Temperate japonica	KOR	Bred	IT 235281
278	RWG-278	Hwanggeumnodeul	SAMEA4999285	Temperate japonica	KOR	Bred	IT 217834
279	RWG-279	Cheongan	SAMEA4999313	Temperate japonica	KOR	Bred	IT 218585
280	RWG-280	Deuraechan	SAMEA4999411	Temperate japonica	KOR	Bred	IT 291479
281	RWG-281	Jinbaek	SAMEA4999413	Temperate japonica	KOR	Bred	IT 235286
282	RWG-282	Cheongnam	SAMN12714236	Temperate japonica	KOR	Bred	-
283	RWG-283	Suan	SAMEA4999365	Temperate japonica	KOR	Bred	IT 242637
284	RWG-284	Dongbo	SAMEA4999399	Temperate japonica	KOR	Bred	IT 247759
285	RWG-285	Seolemi	SAMEA4999143	Temperate japonica	KOR	Bred	-
286	RWG-286	Jungsaenggold	SAMEA4999174	Temperate japonica	KOR	Bred	IT 328761
287	RWG-287	Saeilmi	SAMEA4999157	Temperate japonica	KOR	Bred	IT 318798
288	RWG-288	Seokwang	SAMEA4999203	Temperate japonica	KOR	Bred	IT 005281
289	RWG-289	Saenara	SAMEA4999164	Temperate japonica	KOR	Bred	IT 005469
290	RWG-290	Paldal	SAMEA4999283	Temperate japonica	KOR	Bred	IT 008952
291	RWG-291	Nongbaeg	SAMEA4999303	Temperate japonica	KOR	Bred	IT 005668
292	RWG-292	Chupung	SAMEA4999323	Indica	KOR	Bred	IT 009842
293	RWG-293	Kwanak	SAMEA4999473	Temperate japonica	KOR	Bred	IT 007187
294	RWG-294	Seonam	SAMEA4999443	Temperate japonica	KOR	Bred	IT 195093
295	RWG-295	Tal	SAMN16203532	Aus	TWN	Landrace	IT 246657
296	RWG-296	Daw Dam	SAMN16203533	Tropical japonica	NPL		IT 113523
297	RWG-297	Singwang	SAMN16203534	Indica	KOR	Bred	IT 212481
298	RWG-298	En-shi dai Minoru	SAMN16203535	Temperate japonica	JPN		IT 291894
299	RWG-299	IR72	SAMN16203536	Indica	PHL	Bred	IT 207586
300	RWG-316	Daebo	SAMN16203537	Temperate japonica	KOR	Bred	IT 275524
301	RWG-317	Mipum	SAMN16203538	Temperate japonica	KOR	Bred	IT 242635
302	RWG-318	Jinsumi	SAMN16203539	Temperate japonica	KOR	Bred	IT 227134
303	RWG-319	Hyeonpum	SAMN16203540	Temperate japonica	KOR	Bred	-
304	RWG-320	Geonyang2ho	SAMN16203541	Temperate japonica	KOR	Bred	-
305	RWG-321	Geonyangmi	SAMN16203542	Temperate japonica	KOR	Bred	-
306	RWG-322	Geumyoung	SAMN16203543	Temperate japonica	KOR	Bred	IT 331753
307	RWG-323	Nunbora	SAMN16203544	Temperate japonica	KOR	Bred	IT 217828
308	RWG-324	Nunkeunheugchal1ho	SAMN16203545	Temperate japonica	KOR	Bred	IT 301313
309	RWG-325	Dabo	SAMN16203546	Temperate japonica	KOR	Bred	-
310	RWG-326	Dacheong	SAMN16203547	Temperate japonica	KOR	Bred	IT 235287
311	RWG-327	Daechan	SAMN16203548	Temperate japonica	KOR	Bred	-
312	RWG-328	Donghaejinmi	SAMN16203549	Temperate japonica	KOR	Bred	IT 235836
313	RWG-329	Manjong	SAMN16203550	Temperate japonica	KOR	Bred	IT 248699
314	RWG-330	Malgeumi	SAMN16203551	Temperate japonica	KOR	Bred	IT 223976
315	RWG-331	Matdream	SAMN16203552	Temperate japonica	KOR	Bred	IT 301300
316	RWG-332	Mogyang	SAMN16203553	Indica	KOR	Bred	IT 227055
317	RWG-333	Mogwoo	SAMN16203554	Indica	KOR	Bred	IT 274639
318	RWG-334	Migwang	SAMN16203555	Temperate japonica	KOR	Bred	IT 223094
319	RWG-335	Misomi	SAMN16203556	Temperate japonica	KOR	Bred	-
320	RWG-336	Milky queen	SAMN16203557	Temperate japonica	JPN	Bred	IT 212447
321	RWG-337	Baegseolchal	SAMN16203558	Temperate japonica	KOR	Bred	IT 235283
322	RWG-338	Baekogchal	SAMN16203559	Temperate japonica	KOR	Bred	IT 227135
323	RWG-339	Baegilmi	SAMN16203560	Temperate japonica	KOR	Bred	IT 301305
324	RWG-340	Bodrami	SAMN16203561	Temperate japonica	KOR	Bred	-
325	RWG-341	Boseogheugchal	SAMN16203562	Temperate japonica	KOR	Bred	IT 235306
326	RWG-342	Sandeuljinmi	SAMN16203563	Temperate japonica	KOR	Bred	IT 227131
327	RWG-343	Sanhomi	SAMN16203564	Temperate japonica	KOR	Bred	-
328	RWG-344	Sangjuchal	SAMN16203565	Temperate japonica	KOR	Bred	IT 223953
329	RWG-345	Saegoami	SAMN16203566	Temperate japonica	KOR	Bred	IT 275317
330	RWG-346	Saeodae	SAMN16203567	Temperate japonica	KOR	Bred	-
331	RWG-347	Saengdongchal	SAMN16203568	Temperate japonica	KOR	Bred	IT 237091
332	RWG-348	Seolbaek	SAMN16203569	Temperate japonica	KOR	Bred	IT 227060
333	RWG-349	Songjeon 3	SAMN16203570	Temperate japonica			-
334	RWG-350	Suryeojinmi	SAMN16203571	Temperate japonica	KOR	Bred	IT 227051
335	RWG-351	Subo	SAMN16203572	Temperate japonica	KOR	Bred	-
336	RWG-352	Sinnongheugchal	SAMN16203573	Temperate japonica	KOR	Bred	IT 284610
337	RWG-353	Sinbo	SAMN16203574	Temperate japonica	KOR	Bred	-
338	RWG-354	Anbaek	SAMN16203575	Temperate japonica	KOR	Bred	-
339	RWG-355	Youngbo	SAMN16203576	Temperate japonica	KOR	Bred	-
340	RWG-356	Ondami	SAMN16203577	Temperate japonica	KOR	Bred	IT 331754
341	RWG-357	Undoo Byeo	SAMN16203578	Temperate japonica	KOR	Bred	IT 213072
342	RWG-358	Unmi	SAMN16203579	Temperate japonica	KOR	Bred	IT 235280
343	RWG-359	Jakwangchal	SAMN16203580	Temperate japonica	KOR	Bred	IT 223072
344	RWG-360	Jado	SAMN16203581	Temperate japonica	JPN
345	RWG-361	Jeogjinjuchal	SAMN16203582	Temperate japonica	KOR	Bred	IT 227054
346	RWG-362	Jogwang	SAMN16203583	Temperate japonica	KOR	Bred	-
347	RWG-363	Josaengheugchal	SAMN16203584	Temperate japonica	KOR	Bred	IT 214862
348	RWG-364	Joami	SAMN16203585	Temperate japonica	KOR	Bred	IT 227132
349	RWG-365	Joan	SAMN16203586	Temperate japonica	KOR	Bred	IT 214883
350	RWG-366	Junamjosaeng	SAMN16203587	Temperate japonica	KOR	Bred	IT 229369
351	RWG-367	Jinbo Byeo	SAMN16203588	Temperate japonica	KOR	Bred	IT 251471
352	RWG-368	Jinseolchal	SAMN16203589	Temperate japonica	KOR	Bred	-
353	RWG-369	Jinok	SAMN16203590	Temperate japonica	KOR	Bred	-
354	RWG-370	Cheongbaekchal	SAMN16203591	Temperate japonica	KOR	Bred	-
355	RWG-371	Cheong Pung Heuk Chal	SAMN16203592	Temperate japonica	KOR	Bred	IT 251365
356	RWG-372	Cheonghaejinmi	SAMN16203593	Temperate japonica	KOR	Bred	IT 223096
357	RWG-373	Chungnam 1	SAMN16203594	Temperate japonica	KOR	Bred	-
358	RWG-374	Chungnam 2	SAMN16203595	Temperate japonica	KOR	Bred	-
359	RWG-375	Chindeul	SAMN16203596	Temperate japonica	KOR	Bred	-
360	RWG-376	Keunnun Byeo	SAMN16203597	Temperate japonica	KOR	Bred	IT 235302
361	RWG-377	Pyungan Byeo	SAMN16203598	Temperate japonica	KOR	Bred	IT 213276
362	RWG-378	Hanseol Byeo	SAMN16203599	Temperate japonica	KOR	Bred	IT 223098
363	RWG-379	Haedamssal	SAMN16203600	Temperate japonica	KOR	Bred	IT 301312
364	RWG-380	Hyangnam Byeo	SAMN16203601	Temperate japonica	KOR	Bred	IT 191971
365	RWG-381	Hwawang Byeo	SAMN16203602	Temperate japonica	KOR	Bred	-
366	RWG-382	Hwangdo	SAMN16203603	Temperate japonica	JPN		IT 264739
367	RWG-383	Heugsujeong	SAMN16203604	Temperate japonica	KOR	Bred	-
368	RWG-384	Heughyangchal1ho	SAMN16203605	Temperate japonica	KOR	Bred	-
369	RWG-385	Areum Byeo	SAMN16203606	Indica	KOR	Bred	IT 203719
370	RWG-386	Namcheon Byeo	SAMN16203607	Indica	KOR	Bred	IT 221717
371	RWG-387	Chilsung Byeo	SAMN16203608	Indica	KOR	Bred	IT 010688
372	RWG-388	Milyang 29	SAMN16203609	Indica	KOR	Bred	IT 006209
373	RWG-389	Jangseong Byeo	SAMN16203610	Indica	KOR	Bred	IT 212482
374	RWG-390	Namyeong Byeo	SAMN16203611	Indica	KOR	Bred	IT 192002
375	RWG-391	Pungsan Byeo	SAMN16203612	Indica	KOR	Bred	IT 212479
376	RWG-392	Yongju Byeo	SAMN16203613	Indica	KOR	Bred	IT 112506
377	RWG-393	Dasan1	SAMN16203614	Indica	KOR	Bred	IT 217315
378	RWG-394	Hangangchal 1	SAMN16203615	Indica	KOR	Bred	IT 223978
379	RWG-395	Dasan2	SAMN16203616	Indica	KOR	Bred	IT 223097
380	RWG-396	Segyejinmi	SAMN16203617	Indica	KOR	Bred	IT 247767
381	RWG-397	Hanareum 2	SAMN16203618	Indica	KOR	Bred	IT 251225
382	RWG-398	Josaeng Tongil	SAMN16203619	Indica	KOR	Bred	IT 007212
383	RWG-399	Yeongnam Josaeng	SAMN16203620	Indica	KOR	Bred	IT 006187
384	RWG-400	Tongilchal	SAMN16203621	Indica	KOR	Bred	IT 007225
385	RWG-401	Hwanggeum Byeo	SAMN16203622	Indica	KOR	Bred	IT 007222
386	RWG-402	Milyang 21	SAMN16203623	Indica	KOR	Bred	IT 006197
387	RWG-403	Milyang 22	SAMN16203624	Indica	KOR	Bred	IT 006200
388	RWG-404	Honam Josaeng	SAMN16203625	Indica	KOR	Bred	IT 008129
389	RWG-405	Geumgang Byeo	SAMN16203626	Indica	KOR	Bred	IT 007230
390	RWG-406	Manseok Byeo	SAMN16203627	Indica	KOR	Bred	IT 192030
391	RWG-407	Milyang 30	SAMN16203628	Indica	KOR	Bred	IT 009736
392	RWG-408	Jinju Byeo	SAMN16203629	Temperate japonica	KOR	Bred	IT 008157
393	RWG-409	Chiak Byeo	SAMN16203630	Temperate japonica	KOR	Bred	IT 142796
394	RWG-410	Sujeong Byeo	SAMN16203631	Indica	KOR	Bred	IT 006234
395	RWG-411	BP603	SAMN16203632	Indica	CHN		-
396	RWG-412	Daohuaxiang 2	SAMN16203633	Temperate japonica	CHN	Bred	IT 292036
397	RWG-413	Wuxiang 99-8	SAMN16203634	Temperate japonica	CHN	Bred	K037322
398	RWG-414	OITA KAORI INE 2	SAMN16203635	Temperate japonica	JPN	Bred	IT 210864
399	RWG-415	Delmont	SAMN16203636	Tropical japonica	USA	Bred	-
400	RWG-416	IR841-85-1-1-2	SAMN16203637	Indica	PHL	Bred	IT 122941
401	RWG-417	Jasmine 85	SAMN16203638	Indica	USA	Bred	K037775
402	RWG-418	Zixiangnuo 861	SAMN16203639	Temperate japonica	CHN	Bred	K037323
403	RWG-419	A-1	SAMN16203640	Tropical japonica	BTN	Bred	IT 000001
404	RWG-420	Goolarath	SAMN16203641	Tropical japonica	AUS	Bred	-
405	RWG-421	Hwangmibyeo 2	SAMN16203642	Indica	KOR	Bred	IT 191962
406	RWG-422	Seonhyangheukmi	SAMN16203643	Temperate japonica	KOR	Bred	-
407	RWG-423	SD-11	SAMN16203644	Temperate japonica	CHN	Bred	-
408	RWG-424	SD-25	SAMN16203645	Temperate japonica	CHN	Bred	-
409	RWG-425	E2	SAMN16203646	Temperate japonica	CHN	Bred	-
410	RWG-426	BP066	SAMN16203647	Indica	CHN	Bred	-
411	RWG-427	BP444	SAMN16203648	Indica	CHN	Bred	-
412	RWG-428	SP-519	SAMN16203649	Temperate japonica	CHN	Bred	-
413	RWG-429	SP-687	SAMN16203650	Temperate japonica	CHN	Bred	-
414	RWG-430	SP-688	SAMN16203651	Temperate japonica	CHN	Bred	-
415	RWG-431	SP-698	SAMN16203652	Temperate japonica	CHN	Bred	-
416	RWG-432	SD-1	SAMN16203653	Temperate japonica	CHN	Bred	-
417	RWG-433	SD-10	SAMN16203654	Temperate japonica	CHN	Bred	-
418	RWG-434	27166	SAMN16203655	Oryza officinalis		Wild	IT 145548
419	RWG-435	27167	SAMN16203656	Oryza eichingeri		Wild	IT 145571
420	RWG-436	27169	SAMN16203657	Oryza ridleyi		Wild	IT 173430
421	RWG-437	27175	SAMN16203658	Oryza longistaminata	LKA	Wild	IT 181087
422	RWG-438	27177	SAMN16203659	Oryza nivara	NPL	Wild	IT 213462
423	RWG-439	27178	SAMN16203660	Oryza nivara	NPL	Wild	IT 235530
424	RWG-440	WS-12	SAMN16203661	Oryza australiensis		Wild	Acc. 100882
425	RWG-441	WS-17	SAMN16203662	Oryza glaberrima	LBR	Wild	TOG 6589
426	RWG-442	WS-2	SAMN16203663	Oryza malabarensis		Wild	Acc. 106423
427	RWG-443	WS-20	SAMN16203664	Oryza officinalis	BFA	Wild	TOG 7291
428	RWG-444	WS-25	SAMN16203665	Oryza rufipogon		Wild	Acc. 145535
429	RWG-445	WS-29	SAMN16203666	Oryza rufipogon	KHM	Wild	Acc. 181163
430	RWG-446	WS-4	SAMN16203667	Oryza officinalis		Wild	Acc. 105910
431	RWG-447	WS-5	SAMN16203668	Oryza glaberrima		Wild	Acc. 101399
432	RWG-448	DNA-19	SAMN16203669	Oryza barthii	GIN	Wild	PI 236393
433	RWG-449	DNA-20	SAMN16203670	Oryza alta		Wild	PI 590397
434	RWG-450	DNA-21	SAMN16203671	Oryza barthii		Wild	PI 590399
435	RWG-451	DNA-22	SAMN16203672	Oryza nivara		Wild	PI 590408
436	RWG-452	DNA-26	SAMN16203673	Oryza alta		Wild	GSOR 311686
437	RWG-453	DNA-31	SAMN16203674	Oryza alta	BRA	Wild	IRGC 100161
438	RWG-454	DNA-34	SAMN16203675	Oryza australiensis	AUS	Wild	IRGC 105278
439	RWG-455	DNA-35	SAMN16203676	Oryza brachyantha	SLE	Wild	IRGC 101233
440	RWG-456	DNA-36	SAMN16203677	Oryza brachyantha	SLE	Wild	IRGC 101234
441	RWG-457	DNA-38	SAMN16203678	Oryza eichingeri	UGA	Wild	IRGC 101426
442	RWG-458	DNA-39	SAMN16203679	Oryza eichingeri	UGA	Wild	IRGC 105161
443	RWG-459	DNA-40	SAMN16203680	Oryza glumaepatula	BRA	Wild	IRGC 100970
444	RWG-460	DNA-41	SAMN16203681	Oryza glumaepatula	BRA	Wild	IRGC 88800
445	RWG-461	DNA-42	SAMN16203682	Oryza glumaepatula	BRA	Wild	IRGC 105668
446	RWG-462	DNA-43	SAMN16203683	Oryza grandiglumis	BRA	Wild	IRGC 106241
447	RWG-463	DNA-44	SAMN16203684	Oryza grandiglumis	BRA	Wild	IRGC 105155
448	RWG-464	DNA-45	SAMN16203685	Oryza grandiglumis	BRA	Wild	IRGC 105156
449	RWG-465	DNA-46	SAMN16203686	Oryza latifolia	IDN	Wild	IRGC 105111
450	RWG-466	DNA-47	SAMN16203687	Oryza latifolia		Wild	IRGC 101394
451	RWG-467	DNA-48	SAMN16203688	Oryza latifolia		Wild	IRGC 80770
452	RWG-468	DNA-49	SAMN16203689	Oryza longiglumis	IDN	Wild	IRGC 105147
453	RWG-469	DNA-50	SAMN16203690	Oryza longiglumis	IDN	Wild	IRGC 105562
454	RWG-470	DNA-51	SAMN16203691	Oryza longistaminata	SLE	Wild	IRGC 101228
455	RWG-471	DNA-52	SAMN16203692	Oryza longistaminata	CMR	Wild	IRGC 92664
456	RWG-472	DNA-54	SAMN16203693	Oryza malampuzhaensis	IND	Wild	IRGC 100957
457	RWG-473	DNA-55	SAMN16203694	Oryza malampuzhaensis	IND	Wild	IRGC 105322
458	RWG-474	DNA-56	SAMN16203695	Oryza malampuzhaensis	IND	Wild	IRGC 80768
459	RWG-475	DNA-57	SAMN16203696	Oryza meridionalis	AUS	Wild	IRGC 105279
460	RWG-476	DNA-58	SAMN16203697	Oryza meridionalis	AUS	Wild	IRGC 101466
461	RWG-477	DNA-59	SAMN16203698	Oryza minuta	PHL	Wild	IRGC 93257
462	RWG-478	DNA-60	SAMN16203699	Oryza minuta	PHL	Wild	IRGC 101128
463	RWG-479	DNA-66	SAMN16203700	Oryza punctata	NGA	Wild	IRGC 105982
464	RWG-480	DNA-67	SAMN16203701	Oryza punctata		Wild	IRGC 100126
465	RWG-481	DNA-68	SAMN16203702	Oryza punctata		Wild	IRGC 101441
466	RWG-482	DNA-69	SAMN16203703	Oryza rhizomatis	LKA	Wild	IRGC 105448
467	RWG-483	DNA-70	SAMN16203704	Oryza rhizomatis	LKA	Wild	IRGC 103410
468	RWG-484	DNA-71	SAMN16203705	Oryza rhizomatis	LKA	Wild	IRGC 105660
469	RWG-485	DNA-72	SAMN16203706	Oryza rufipogon	LAO	Wild	IRGC 93249
470	RWG-486	DNA-80	SAMN16203707	Oryza glaberrima	BFA	Wild	IRGC 103469
471	RWG-487	DNA-82	SAMN16203708	Oryza barthii	TCD	Wild	IRGC 104119
472	RWG-488	Tubtim chumphae	SAMN16203709	Indica	THA	Bred	KR 02605
473	RWG-489	Hom mali nin surin	SAMN16203710	Indica	THA	Bred	KR 02604
474	RWG-490	Khao Dawk Mali 105	SAMN16203711	Indica	THA	Bred	KR 02602
475	RWG-491	Pathumthani 1	SAMN16203712	Indica	THA	Bred	KR 02603
