# Supplementary material for: Functional Haplotypes and Evolutionary Insight into the Granule-Bound Starch Synthase II (GBSSII) Gene in Korean Rice Accessions (KRICE_CORE)
Source: Foods. 2021 Oct 3;10(10):2359. doi: 10.3390/foods10102359 (PMC8535093; doi:10.3390/foods10102359)
Supplement: Supplementary file 1 [file foods-10-02359-s001.zip › S_Data S2_List of the 475 Korean rice accessions indicating raw data for all genetic variation (SNPs and InDels) within the GBSSII gene region by haplotyping.xlsx]

## Sheet: Sup_D_2
Data S2: List of the 475 Korean rice accessions indicating raw data for all genetic variation (SNPs and InDels) within the GBSSII gene region by haplotyping. All the rice accessions were reorganized based on the haplotype groups they belonged to. Haplotype analysis generated a total of 59 haplotypes representing a total of 425 positions by 370 SNPs (single nucleotide polymorphism) and 55 InDels (…
Haplotype	Chromosome	12916885	12916916	12916929	12916946	12916963	12916968	12916977	12916979	12916995	12916996	12917010	12917012	12917062	12917068	12917071	12917126	12917159	12917216	12917238	12917248	12917294	12917297	12917333	12917336	12917339	12917358	12917405	12917406	12917410	12917482	12917538	12917553	12917568	12917577	12917653	12917669	12917674	12917743	12917745	12917791	12917845	12917850	12917914	12917924	12917933	12918010	12918035	12918061
	7	A	G	C	T	G	A	G	C	G	G	A	T	G	A	G	G	G	G	C	T	C	G	T	C	G	G	A	A	G	A	A	A	G	C	G	T	A	G	T	G	C	T	A	G	T	T	C	T
	Reference	A	G	C	T	G	A	G	CA	G	G	A	T	G	AG	GATACAAAT	G	GGCACC	G	C	T	C	G	T	CTA	GCT	G	A	A	GTATATATTACAAATTGAACAAATAACTTAAAAT	A	A	A	G	C	G	T	A	G	T	G	C	T	A	G	T	T	C	T
	OS07G0412100	<	<	<	<	<	<	<	<	<	<	<	<	<	<	<	<	<	<	<	<	<	<	<	<	<	<	<	<	<	<	<	<	<	<	<	<	<	<	<	<	<	<	<	<	<	<	<	<
	AA																		L -> V	Q -> H	E -> G	G -> R																	N -> N	N -> D	D -> D			L -> S	H -> Y	T -> A
	Codon Acc. ID																		CTG -> GTG	CAG -> CAT	GAG -> GGG	GGA -> AGA																	AAC -> AAT	AAC -> GAC	GAC -> GAT			TTG -> TCG	CAC -> TAC	ACC -> GCC
Hap_1	27166		G	C		G	A	G	0	G	G	A	T	G	0	0	G	0		C	T	C	G		0	0	G	A	A	0			A	G	C	G		A	G	T	G	C	T		G	T	T	C	T
	27175		G	C		G	A	G	0	G	G	A	T	G	0	0	G	0		C	T	C	G		0	0	G	A	A	0			A	G	C	G		A	G	T	G	C	T		G	T	T	C	T
	DNA-34		G	C		G	A	G	0	G	G			G	0	0	G		G	C	T			T								A		G	C	G	0	A	G	T	G	C	T		G	T	T	C
	DNA-35		G			G			0	G	G		T			-8	G		G		T			T										G	C	G		A	G	T	G	C	T		G	T	T	C
	DNA-49		G			G			0	G	G	A	T	G	0	0	G		G	C	T			T										G	C	G			G	T	G	C	T		G	T	T	C
	RWG-001	A	G	C	T	G	A	G	0	G	G	A	T	G	0	0	G	0	G	C	T	C	G	T	0	0	G	A	A	0	A	A	A	G	C	G	0	A	G	T	G	C	T	A	G	T	T	C	T
	RWG-004	A	G	C	T	G	A	G	0	G	G	A	T	G	0	0	G	0	G	C	T	C	G	T	0	0	G	A	A	0	A	A	A	G	C	G	0	A	G	T	G	C	T	A	G	T	T	C	T
	RWG-012	A	G	C	T	G	A	G	0	G	G	A	T	G	0	0	G	0	G	C	T	C	G	T	0	0	G	A	A	0	A	A	A	G	C	G	0	A	G	T	G	C	T	A	G	T	T	C	T
	RWG-016	A	G	C	T	G	A	G	0	G	G	A	T	G	0	0	G	0	G	C	T	C	G	T	0	0	G	A	A	0	A	A	A	G	C	G	0	A	G	T	G	C	T	A	G	T	T	C	T
	RWG-040	A	G	C	T	G	A	G	0	G	G	A	T	G	0	0	G	0	G	C	T	C	G	T	0	0	G	A	A	0	A	A	A	G	C	G	0	A	G	T	G	C	T	A	G	T	T	C	T
	RWG-041	A	G	C	T	G	A	G	0	G	G	A	T	G	0	0	G	0	G	C	T	C	G	T	0	0	G	A	A	0	A	A	A	G	C	G	0	A	G	T	G	C	T	A	G	T	T	C	T
	RWG-046	A	G	C	T	G	A	G	0	G	G	A	T	G	0	0	G	0	G	C	T	C	G	T	0	0	G	A	A	0	A	A	A	G	C	G	0	A	G	T	G	C	T	A	G	T	T	C	T
	RWG-050	A	G	C	T	G	A	G	0	G	G	A	T	G	0	0	G	0	G	C	T	C	G	T	0	0	G	A	A	0	A	A	A	G	C	G	0	A	G	T	G	C	T	A	G	T	T	C	T
	RWG-052	A	G	C	T	G	A	G	0	G	G	A	T	G	0	0	G	0	G	C	T	C	G	T	0	0	G	A	A	0	A	A	A	G	C	G	0	A	G	T	G	C	T	A	G	T	T	C	T
	RWG-058	A	G	C	T	G	A	G	0	G	G	A	T	G	0	0	G	0	G	C	T	C	G	T	0	0	G	A	A	0	A	A	A	G	C	G	0	A	G	T	G	C	T	A	G	T	T	C	T
	RWG-066	A	G	C	T	G	A	G	0	G	G	A	T	G	0	0	G	0	G	C	T	C	G	T	0	0	G	A	A	0	A	A	A	G	C	G	0	A	G	T	G	C	T	A	G	T	T	C	T
	RWG-079	A	G	C	T	G	A	G	0	G	G	A	T	G	0	0	G	0	G	C	T	C	G	T	0	0	G	A	A	0	A	A	A	G	C	G	0	A	G	T	G	C	T	A	G	T	T	C	T
	RWG-081	A	G	C	T	G	A	G	0	G	G	A	T	G	0	0	G	0	G	C	T	C	G	T	0	0	G	A	A	0	A	A	A	G	C	G	0	A	G	T	G	C	T	A	G	T	T	C	T
	RWG-087	A	G	C	T	G	A	G	0	G	G	A	T	G	0	0	G	0	G	C	T	C	G	T	0	0	G	A	A	0	A	A	A	G	C	G	0	A	G	T	G	C	T	A	G	T	T	C	T
	RWG-093	A	G	C	T	G	A	G	0	G	G	A	T	G	0	0	G	0	G	C	T	C	G	T	0	0	G	A	A	0	A	A	A	G	C	G	0	A	G	T	G	C	T	A	G	T	T	C	T
	RWG-096	A	G	C	T	G	A	G	0	G	G	A	T	G	0	0	G	0	G	C	T	C	G	T	0	0	G	A	A	0	A	A	A	G	C	G	0	A	G	T	G	C	T	A	G	T	T	C	T
	RWG-099	A	G	C	T	G	A	G	0	G	G	A	T	G	0	0	G	0	G	C	T	C	G	T	0	0	G	A	A	0	A	A	A	G	C	G	0	A	G	T	G	C	T	A	G	T	T	C	T
	RWG-100	A	G	C	T	G	A	G	0	G	G	A	T	G	0	0	G	0	G	C	T	C	G	T	0	0	G	A	A	0	A	A	A	G	C	G	0	A	G	T	G	C	T	A	G	T	T	C	T
	RWG-114	A	G	C	T	G	A	G	0	G	G	A	T	G	0	0	G	0	G	C	T	C	G	T	0	0	G	A	A	0	A	A	A	G	C	G	0	A	G	T	G	C	T	A	G	T	T	C	T
	RWG-128	A	G	C	T	G	A	G	0	G	G	A	T	G	0	0	G	0	G	C	T	C	G	T	0	0	G	A	A	0	A	A	A	G	C	G	0	A	G	T	G	C	T	A	G	T	T	C	T
	RWG-135	A	G	C	T	G	A	G	0	G	G	A	T	G	0	0	G	0	G	C	T	C	G	T	0	0	G	A	A	0	A	A	A	G	C	G	0	A	G	T	G	C	T	A	G	T	T	C	T
	RWG-136	A	G	C	T	G	A	G	0	G	G	A	T	G	0	0	G	0	G	C	T	C	G	T	0	0	G	A	A	0	A	A	A	G	C	G	0	A	G	T	G	C	T	A	G	T	T	C	T
	RWG-138	A	G	C	T	G	A	G	0	G	G	A	T	G	0	0	G	0	G	C	T	C	G	T	0	0	G	A	A	0	A	A	A	G	C	G	0	A	G	T	G	C	T	A	G	T	T	C	T
	RWG-139	A	G	C	T	G	A	G	0	G	G	A	T	G	0	0	G	0	G	C	T	C	G	T	0	0	G	A	A	0	A	A	A	G	C	G	0	A	G	T	G	C	T	A	G	T	T	C	T
	RWG-140	A	G	C	T	G	A	G	0	G	G	A	T	G	0	0	G	0	G	C	T	C	G	T	0	0	G	A	A	0	A	A	A	G	C	G	0	A	G	T	G	C	T	A	G	T	T	C	T
	RWG-141	A	G	C	T	G	A	G	0	G	G	A	T	G	0	0	G	0	G	C	T	C	G	T	0	0	G	A	A	0	A	A	A	G	C	G	0	A	G	T	G	C	T	A	G	T	T	C	T
	RWG-145	A	G	C	T	G	A	G	0	G	G	A	T	G	0	0	G	0	G	C	T	C	G	T	0	0	G	A	A	0	A	A	A	G	C	G	0	A	G	T	G	C	T	A	G	T	T	C	T
	RWG-146	A	G	C	T	G	A	G	0	G	G	A	T	G	0	0	G	0	G	C	T	C	G	T	0	0	G	A	A	0	A	A	A	G	C	G	0	A	G	T	G	C	T	A	G	T	T	C	T
	RWG-147	A	G	C	T	G	A	G	0	G	G	A	T	G	0	0	G	0	G	C	T	C	G	T	0	0	G	A	A	0	A	A	A	G	C	G	0	A	G	T	G	C	T	A	G	T	T	C	T
	RWG-150	A	G	C	T	G	A	G	0	G	G	A	T	G	0	0	G	0	G	C	T	C	G	T	0	0	G	A	A	0	A	A	A	G	C	G	0	A	G	T	G	C	T	A	G	T	T	C	T
	RWG-152	A	G	C	T	G	A	G	0	G	G	A	T	G	0	0	G	0	G	C	T	C	G	T	0	0	G	A	A	0	A	A	A	G	C	G	0	A	G	T	G	C	T	A	G	T	T	C	T
	RWG-153	A	G	C	T	G	A	G	0	G	G	A	T	G	0	0	G	0	G	C	T	C	G	T	0	0	G	A	A	0	A	A	A	G	C	G	0	A	G	T	G	C	T	A	G	T	T	C	T
	RWG-160	A	G	C	T	G	A	G	0	G	G	A	T	G	0	0	G	0	G	C	T	C	G	T	0	0	G	A	A	0	A	A	A	G	C	G	0	A	G	T	G	C	T	A	G	T	T	C	T
	RWG-161	A	G	C	T	G	A	G	0	G	G	A	T	G	0	0	G	0	G	C	T	C	G	T	0	0	G	A	A	0	A	A	A	G	C	G	0	A	G	T	G	C	T	A	G	T	T	C	T
	RWG-169	A	G	C	T	G	A	G	0	G	G	A	T	G	0	0	G	0	G	C	T	C	G	T	0	0	G	A	A	0	A	A	A	G	C	G	0	A	G	T	G	C	T	A	G	T	T	C	T
	RWG-170	A	G	C	T	G	A	G	0	G	G	A	T	G	0	0	G	0	G	C	T	C	G	T	0	0	G	A	A	0	A	A	A	G	C	G	0	A	G	T	G	C	T	A	G	T	T	C	T
	RWG-172	A	G	C	T	G	A	G	0	G	G	A	T	G	0	0	G	0	G	C	T	C	G	T	0	0	G	A	A	0	A	A	A	G	C	G	0	A	G	T	G	C	T	A	G	T	T	C	T
	RWG-173	A	G	C	T	G	A	G	0	G	G	A	T	G	0	0	G	0	G	C	T	C	G	T	0	0	G	A	A	0	A	A	A	G	C	G	0	A	G	T	G	C	T	A	G	T	T	C	T
	RWG-175	A	G	C	T	G	A	G	0	G	G	A	T	G	0	0	G	0	G	C	T	C	G	T	0	0	G	A	A	0	A	A	A	G	C	G	0	A	G	T	G	C	T	A	G	T	T	C	T
	RWG-176	A	G	C	T	G	A	G	0	G	G	A	T	G	0	0	G	0	G	C	T	C	G	T	0	0	G	A	A	0	A	A	A	G	C	G	0	A	G	T	G	C	T	A	G	T	T	C	T
	RWG-177	A	G	C	T	G	A	G	0	G	G	A	T	G	0	0	G	0	G	C	T	C	G	T	0	0	G	A	A	0	A	A	A	G	C	G	0	A	G	T	G	C	T	A	G	T	T	C	T
	RWG-185	A	G	C	T	G	A	G	0	G	G	A	T	G	0	0	G	0	G	C	T	C	G	T	0	0	G	A	A	0	A	A	A	G	C	G	0	A	G	T	G	C	T	A	G	T	T	C	T
	RWG-188	A	G	C	T	G	A	G	0	G	G	A	T	G	0	0	G	0	G	C	T	C	G	T	0	0	G	A	A	0	A	A	A	G	C	G	0	A	G	T	G	C	T	A	G	T	T	C	T
	RWG-190	A	G	C	T	G	A	G	0	G	G	A	T	G	0	0	G	0	G	C	T	C	G	T	0	0	G	A	A	0	A	A	A	G	C	G	0	A	G	T	G	C	T	A	G	T	T	C	T
	RWG-196	A	G	C	T	G	A	G	0	G	G	A	T	G	0	0	G	0	G	C	T	C	G	T	0	0	G	A	A	0	A	A	A	G	C	G	0	A	G	T	G	C	T	A	G	T	T	C	T
	RWG-197	A	G	C	T	G	A	G	0	G	G	A	T	G	0	0	G	0	G	C	T	C	G	T	0	0	G	A	A	0	A	A	A	G	C	G	0	A	G	T	G	C	T	A	G	T	T	C	T
	RWG-199	A	G	C	T	G	A	G	0	G	G	A	T	G	0	0	G	0	G	C	T	C	G	T	0	0	G	A	A	0	A	A	A	G	C	G	0	A	G	T	G	C	T	A	G	T	T	C	T
	RWG-200	A	G	C	T	G	A	G	0	G	G	A	T	G	0	0	G	0	G	C	T	C	G	T	0	0	G	A	A	0	A	A	A	G	C	G	0	A	G	T	G	C	T	A	G	T	T	C	T
	RWG-212	A	G	C	T	G	A	G	0	G	G	A	T	G	0	0	G	0	G	C	T	C	G	T	0	0	G	A	A	0	A	A	A	G	C	G	0	A	G	T	G	C	T	A	G	T	T	C	T
	RWG-215	A	G	C	T	G	A	G	0	G	G	A	T	G	0	0	G	0	G	C	T	C	G	T	0	0	G	A	A	0	A	A	A	G	C	G	0	A	G	T	G	C	T	A	G	T	T	C	T
	RWG-219	A	G	C	T	G	A	G	0	G	G	A	T	G	0	0	G	0	G	C	T	C	G	T	0	0	G	A	A	0	A	A	A	G	C	G	0	A	G	T	G	C	T	A	G	T	T	C	T
	RWG-225	A	G	C	T	G	A	G	0	G	G	A	T	G	0	0	G	0	G	C	T	C	G	T	0	0	G	A	A	0	A	A	A	G	C	G	0	A	G	T	G	C	T	A	G	T	T	C	T
	RWG-226	A	G	C	T	G	A	G	0	G	G	A	T	G	0	0	G	0	G	C	T	C	G	T	0	0	G	A	A	0	A	A	A	G	C	G	0	A	G	T	G	C	T	A	G	T	T	C	T
	RWG-227	A	G	C	T	G	A	G	0	G	G	A	T	G	0	0	G	0	G	C	T	C	G	T	0	0	G	A	A	0	A	A	A	G	C	G	0	A	G	T	G	C	T	A	G	T	T	C	T
	RWG-230	A	G	C	T	G	A	G	0	G	G	A	T	G	0	0	G	0	G	C	T	C	G	T	0	0	G	A	A	0	A	A	A	G	C	G	0	A	G	T	G	C	T	A	G	T	T	C	T
	RWG-231	A	G	C	T	G	A	G	0	G	G	A	T	G	0	0	G	0	G	C	T	C	G	T	0	0	G	A	A	0	A	A	A	G	C	G	0	A	G	T	G	C	T	A	G	T	T	C	T
	RWG-240	A	G	C	T	G	A	G	0	G	G	A	T	G	0	0	G	0	G	C	T	C	G	T	0	0	G	A	A	0	A	A	A	G	C	G	0	A	G	T	G	C	T	A	G	T	T	C	T
	RWG-243	A	G	C	T	G	A	G	0	G	G	A	T	G	0	0	G	0	G	C	T	C	G	T	0	0	G	A	A	0	A	A	A	G	C	G	0	A	G	T	G	C	T	A	G	T	T	C	T
	RWG-245	A	G	C	T	G	A	G	0	G	G	A	T	G	0	0	G	0	G	C	T	C	G	T	0	0	G	A	A	0	A	A	A	G	C	G	0	A	G	T	G	C	T	A	G	T	T	C	T
	RWG-252	A	G	C	T	G	A	G	0	G	G	A	T	G	0	0	G	0	G	C	T	C	G	T	0	0	G	A	A	0	A	A	A	G	C	G	0	A	G	T	G	C	T	A	G	T	T	C	T
	RWG-253	A	G	C	T	G	A	G	0	G	G	A	T	G	0	0	G	0	G	C	T	C	G	T	0	0	G	A	A	0	A	A	A	G	C	G	0	A	G	T	G	C	T	A	G	T	T	C	T
	RWG-254	A	G	C	T	G	A	G	0	G	G	A	T	G	0	0	G	0	G	C	T	C	G	T	0	0	G	A	A	0	A	A	A	G	C	G	0	A	G	T	G	C	T	A	G	T	T	C	T
	RWG-255	A	G	C	T	G	A	G	0	G	G	A	T	G	0	0	G	0	G	C	T	C	G	T	0	0	G	A	A	0	A	A	A	G	C	G	0	A	G	T	G	C	T	A	G	T	T	C	T
	RWG-256	A	G	C	T	G	A	G	0	G	G	A	T	G	0	0	G	0	G	C	T	C	G	T	0	0	G	A	A	0	A	A	A	G	C	G	0	A	G	T	G	C	T	A	G	T	T	C	T
	RWG-257	A	G	C	T	G	A	G	0	G	G	A	T	G	0	0	G	0	G	C	T	C	G	T	0	0	G	A	A	0	A	A	A	G	C	G	0	A	G	T	G	C	T	A	G	T	T	C	T
	RWG-258	A	G	C	T	G	A	G	0	G	G	A	T	G	0	0	G	0	G	C	T	C	G	T	0	0	G	A	A	0	A	A	A	G	C	G	0	A	G	T	G	C	T	A	G	T	T	C	T
	RWG-261	A	G	C	T	G	A	G	0	G	G	A	T	G	0	0	G	0	G	C	T	C	G	T	0	0	G	A	A	0	A	A	A	G	C	G	0	A	G	T	G	C	T	A	G	T	T	C	T
	RWG-267	A	G	C	T	G	A	G	0	G	G	A	T	G	0	0	G	0	G	C	T	C	G	T	0	0	G	A	A	0	A	A	A	G	C	G	0	A	G	T	G	C	T	A	G	T	T	C	T
	RWG-268	A	G	C	T	G	A	G	0	G	G	A	T	G	0	0	G	0	G	C	T	C	G	T	0	0	G	A	A	0	A	A	A	G	C	G	0	A	G	T	G	C	T	A	G	T	T	C	T
	RWG-273	A	G	C	T	G	A	G	0	G	G	A	T	G	0	0	G	0	G	C	T	C	G	T	0	0	G	A	A	0	A	A	A	G	C	G	0	A	G	T	G	C	T	A	G	T	T	C	T
	RWG-274	A	G	C	T	G	A	G	0	G	G	A	T	G	0	0	G	0	G	C	T	C	G	T	0	0	G	A	A	0	A	A	A	G	C	G	0	A	G	T	G	C	T	A	G	T	T	C	T
	RWG-275	A	G	C	T	G	A	G	0	G	G	A	T	G	0	0	G	0	G	C	T	C	G	T	0	0	G	A	A	0	A	A	A	G	C	G	0	A	G	T	G	C	T	A	G	T	T	C	T
	RWG-279	A	G	C	T	G	A	G	0	G	G	A	T	G	0	0	G	0	G	C	T	C	G	T	0	0	G	A	A	0	A	A	A	G	C	G	0	A	G	T	G	C	T	A	G	T	T	C	T
	RWG-280	A	G	C	T	G	A	G	0	G	G	A	T	G	0	0	G	0	G	C	T	C	G	T	0	0	G	A	A	0	A	A	A	G	C	G	0	A	G	T	G	C	T	A	G	T	T	C	T
	RWG-281	A	G	C	T	G	A	G	0	G	G	A	T	G	0	0	G	0	G	C	T	C	G	T	0	0	G	A	A	0	A	A	A	G	C	G	0	A	G	T	G	C	T	A	G	T	T	C	T
	RWG-282	A	G	C	T	G	A	G	0	G	G	A	T	G	0	0	G	0	G	C	T	C	G	T	0	0	G	A	A	0	A	A	A	G	C	G	0	A	G	T	G	C	T	A	G	T	T	C	T
	RWG-283	A	G	C	T	G	A	G	0	G	G	A	T	G	0	0	G	0	G	C	T	C	G	T	0	0	G	A	A	0	A	A	A	G	C	G	0	A	G	T	G	C	T	A	G	T	T	C	T
	RWG-288	A	G	C	T	G	A	G	0	G	G	A	T	G	0	0	G	0	G	C	T	C	G	T	0	0	G	A	A	0	A	A	A	G	C	G	0	A	G	T	G	C	T	A	G	T	T	C	T
	RWG-291	A	G	C	T	G	A	G	0	G	G	A	T	G	0	0	G	0	G	C	T	C	G	T	0	0	G	A	A	0	A	A	A	G	C	G	0	A	G	T	G	C	T	A	G	T	T	C	T
	RWG-293	A	G	C	T	G	A	G	0	G	G	A	T	G	0	0	G	0	G	C	T	C	G	T	0	0	G	A	A	0	A	A	A	G	C	G	0	A	G	T	G	C	T	A	G	T	T	C	T
	RWG-298	A	G	C	T	G	A	G	0	G	G	A	T	G	0	0	G	0	G	C	T	C	G	T	0	0	G	A	A	0	A	A	A	G	C	G	0	A	G	T	G	C	T	A	G	T	T	C	T
	RWG-316	A	G	C	T	G	A	G	0	G	G	A	T	G	0	0	G	0	G	C	T	C	G	T	0	0	G	A	A	0	A	A	A	G	C	G	0	A	G	T	G	C	T	A	G	T	T	C	T
	RWG-317	A	G	C	T	G	A	G	0	G	G	A	T	G	0	0	G	0	G	C	T	C	G	T	0	0	G	A	A	0	A	A	A	G	C	G	0	A	G	T	G	C	T	A	G	T	T	C	T
	RWG-320	A	G	C	T	G	A	G	0	G	G	A	T	G	0	0	G	0	G	C	T	C	G	T	0	0	G	A	A	0	A	A	A	G	C	G	0	A	G	T	G	C	T	A	G	T	T	C	T
	RWG-322	A	G	C	T	G	A	G	0	G	G	A	T	G	0	0	G	0	G	C	T	C	G	T	0	0	G	A	A	0	A	A	A	G	C	G	0	A	G	T	G	C	T	A	G	T	T	C	T
	RWG-323	A	G	C	T	G	A	G	0	G	G	A	T	G	0	0	G	0	G	C	T	C	G	T	0	0	G	A	A	0	A	A	A	G	C	G	0	A	G	T	G	C	T	A	G	T	T	C	T
	RWG-324	A	G	C	T	G	A	G	0	G	G	A	T	G	0	0	G	0	G	C	T	C	G	T	0	0	G	A	A	0	A	A	A	G	C	G	0	A	G	T	G	C	T	A	G	T	T	C	T
	RWG-325	A	G	C	T	G	A	G	0	G	G	A	T	G	0	0	G	0	G	C	T	C	G	T	0	0	G	A	A	0	A	A	A	G	C	G	0	A	G	T	G	C	T	A	G	T	T	C	T
	RWG-326	A	G	C	T	G	A	G	0	G	G	A	T	G	0	0	G	0	G	C	T	C	G	T	0	0	G	A	A	0	A	A	A	G	C	G	0	A	G	T	G	C	T	A	G	T	T	C	T
	RWG-327	A	G	C	T	G	A	G	0	G	G	A	T	G	0	0	G	0	G	C	T	C	G	T	0	0	G	A	A	0	A	A	A	G	C	G	0	A	G	T	G	C	T	A	G	T	T	C	T
	RWG-328	A	G	C	T	G	A	G	0	G	G	A	T	G	0	0	G	0	G	C	T	C	G	T	0	0	G	A	A	0	A	A	A	G	C	G	0	A	G	T	G	C	T	A	G	T	T	C	T
	RWG-330	A	G	C	T	G	A	G	0	G	G	A	T	G	0	0	G	0	G	C	T	C	G	T	0	0	G	A	A	0	A	A	A	G	C	G	0	A	G	T	G	C	T	A	G	T	T	C	T
	RWG-335	A	G	C	T	G	A	G	0	G	G	A	T	G	0	0	G	0	G	C	T	C	G	T	0	0	G	A	A	0	A	A	A	G	C	G	0	A	G	T	G	C	T	A	G	T	T	C	T
	RWG-336	A	G	C	T	G	A	G	0	G	G	A	T	G	0	0	G	0	G	C	T	C	G	T	0	0	G	A	A	0	A	A	A	G	C	G	0	A	G	T	G	C	T	A	G	T	T	C	T
	RWG-337	A	G	C	T	G	A	G	0	G	G	A	T	G	0	0	G	0	G	C	T	C	G	T	0	0	G	A	A	0	A	A	A	G	C	G	0	A	G	T	G	C	T	A	G	T	T	C	T
	RWG-341	A	G	C	T	G	A	G	0	G	G	A	T	G	0	0	G	0	G	C	T	C	G	T	0	0	G	A	A	0	A	A	A	G	C	G	0	A	G	T	G	C	T	A	G	T	T	C	T
	RWG-344	A	G	C	T	G	A	G	0	G	G	A	T	G	0	0	G	0	G	C	T	C	G	T	0	0	G	A	A	0	A	A	A	G	C	G	0	A	G	T	G	C	T	A	G	T	T	C	T
	RWG-346	A	G	C	T	G	A	G	0	G	G	A	T	G	0	0	G	0	G	C	T	C	G	T	0	0	G	A	A	0	A	A	A	G	C	G	0	A	G	T	G	C	T	A	G	T	T	C	T
	RWG-347	A	G	C	T	G	A	G	0	G	G	A	T	G	0	0	G	0	G	C	T	C	G	T	0	0	G	A	A	0	A	A	A	G	C	G	0	A	G	T	G	C	T	A	G	T	T	C	T
	RWG-349	A	G	C	T	G	A	G	0	G	G	A	T	G	0	0	G	0	G	C	T	C	G	T	0	0	G	A	A	0	A	A	A	G	C	G	0	A	G	T	G	C	T	A	G	T	T	C	T
	RWG-355	A	G	C	T	G	A	G	0	G	G	A	T	G	0	0	G	0	G	C	T	C	G	T	0	0	G	A	A	0	A	A	A	G	C	G	0	A	G	T	G	C	T	A	G	T	T	C	T
	RWG-356	A	G	C	T	G	A	G	0	G	G	A	T	G	0	0	G	0	G	C	T	C	G	T	0	0	G	A	A	0	A	A	A	G	C	G	0	A	G	T	G	C	T	A	G	T	T	C	T
	RWG-357	A	G	C	T	G	A	G	0	G	G	A	T	G	0	0	G	0	G	C	T	C	G	T	0	0	G	A	A	0	A	A	A	G	C	G	0	A	G	T	G	C	T	A	G	T	T	C	T
	RWG-364	A	G	C	T	G	A	G	0	G	G	A	T	G	0	0	G	0	G	C	T	C	G	T	0	0	G	A	A	0	A	A	A	G	C	G	0	A	G	T	G	C	T	A	G	T	T	C	T
	RWG-365	A	G	C	T	G	A	G	0	G	G	A	T	G	0	0	G	0	G	C	T	C	G	T	0	0	G	A	A	0	A	A	A	G	C	G	0	A	G	T	G	C	T	A	G	T	T	C	T
	RWG-366	A	G	C	T	G	A	G	0	G	G	A	T	G	0	0	G	0	G	C	T	C	G	T	0	0	G	A	A	0	A	A	A	G	C	G	0	A	G	T	G	C	T	A	G	T	T	C	T
	RWG-368	A	G	C	T	G	A	G	0	G	G	A	T	G	0	0	G	0	G	C	T	C	G	T	0	0	G	A	A	0	A	A	A	G	C	G	0	A	G	T	G	C	T	A	G	T	T	C	T
	RWG-370	A	G	C	T	G	A	G	0	G	G	A	T	G	0	0	G	0	G	C	T	C	G	T	0	0	G	A	A	0	A	A	A	G	C	G	0	A	G	T	G	C	T	A	G	T	T	C	T
	RWG-372	A	G	C	T	G	A	G	0	G	G	A	T	G	0	0	G	0	G	C	T	C	G	T	0	0	G	A	A	0	A	A	A	G	C	G	0	A	G	T	G	C	T	A	G	T	T	C	T
	RWG-373	A	G	C	T	G	A	G	0	G	G	A	T	G	0	0	G	0	G	C	T	C	G	T	0	0	G	A	A	0	A	A	A	G	C	G	0	A	G	T	G	C	T	A	G	T	T	C	T
	RWG-375	A	G	C	T	G	A	G	0	G	G	A	T	G	0	0	G	0	G	C	T	C	G	T	0	0	G	A	A	0	A	A	A	G	C	G	0	A	G	T	G	C	T	A	G	T	T	C	T
	RWG-379	A	G	C	T	G	A	G	0	G	G	A	T	G	0	0	G	0	G	C	T	C	G	T	0	0	G	A	A	0	A	A	A	G	C	G	0	A	G	T	G	C	T	A	G	T	T	C	T
	RWG-380	A	G	C	T	G	A	G	0	G	G	A	T	G	0	0	G	0	G	C	T	C	G	T	0	0	G	A	A	0	A	A	A	G	C	G	0	A	G	T	G	C	T	A	G	T	T	C	T
	RWG-381	A	G	C	T	G	A	G	0	G	G	A	T	G	0	0	G	0	G	C	T	C	G	T	0	0	G	A	A	0	A	A	A	G	C	G	0	A	G	T	G	C	T	A	G	T	T	C	T
	RWG-382	A	G	C	T	G	A	G	0	G	G	A	T	G	0	0	G	0	G	C	T	C	G	T	0	0	G	A	A	0	A	A	A	G	C	G	0	A	G	T	G	C	T	A	G	T	T	C	T
	RWG-408	A	G	C	T	G	A	G	0	G	G	A	T	G	0	0	G	0	G	C	T	C	G	T	0	0	G	A	A	0	A	A	A	G	C	G	0	A	G	T	G	C	T	A	G	T	T	C	T
	RWG-412	A	G	C	T	G	A	G	0	G	G	A	T	G	0	0	G	0	G	C	T	C	G	T	0	0	G	A	A	0	A	A	A	G	C	G	0	A	G	T	G	C	T	A	G	T	T	C	T
	RWG-413	A	G	C	T	G	A	G	0	G	G	A	T	G	0	0	G	0	G	C	T	C	G	T	0	0	G	A	A	0	A	A	A	G	C	G	0	A	G	T	G	C	T	A	G	T	T	C	T
	RWG-414	A	G	C	T	G	A	G	0	G	G	A	T	G	0	0	G	0	G	C	T	C	G	T	0	0	G	A	A	0	A	A	A	G	C	G	0	A	G	T	G	C	T	A	G	T	T	C	T
	RWG-415	A	G	C	T	G	A	G	0	G	G	A	T	G	0	0	G	0	G	C	T	C	G	T	0	0	G	A	A	0	A	A	A	G	C	G	0	A	G	T	G	C	T	A	G	T	T	C	T
	RWG-420	A	G	C	T	G	A	G	0	G	G	A	T	G	0	0	G	0	G	C	T	C	G	T	0	0	G	A	A	0	A	A	A	G	C	G	0	A	G	T	G	C	T	A	G	T	T	C	T
	RWG-424	A	G	C	T	G	A	G	0	G	G	A	T	G	0	0	G	0	G	C	T	C	G	T	0	0	G	A	A	0	A	A	A	G	C	G	0	A	G	T	G	C	T	A	G	T	T	C	T
	RWG-425	A	G	C	T	G	A	G	0	G	G	A	T	G	0	0	G	0	G	C	T	C	G	T	0	0	G	A	A	0	A	A	A	G	C	G	0	A	G	T	G	C	T	A	G	T	T	C	T
	RWG-428	A	G	C	T	G	A	G	0	G	G	A	T	G	0	0	G	0	G	C	T	C	G	T	0	0	G	A	A	0	A	A	A	G	C	G	0	A	G	T	G	C	T	A	G	T	T	C	T
	RWG-432	A	G	C	T	G	A	G	0	G	G	A	T	G	0	0	G	0	G	C	T	C	G	T	0	0	G	A	A	0	A	A	A	G	C	G	0	A	G	T	G	C	T	A	G	T	T	C	T
	WS-29		G			G	A		0		G	A	T	G	0	0	G	0		C	T	C	G		0	0	G	A					A	G	C	G		A	G	T	G	C	T		G	T	T	C
Hap_2	27167	A	G	C		G	A	G	0	G	G	A	T	G	0	0	G	0	C	C	T	C	G		0	0	G	A	A	0			A	G	C	G		A	G	T	G	C	T		G	T	T	C	T
	WS-25		G	C		G	A	G	0	G	G	A	T	G	0	0	G	0	C	C	T	C	G		0	0	G	A	A	0			A	G	C	G		A	G	T	G	C	T		G	T	T	C	T
Hap_3	27169	A	G	C	A	G	A	G	0	A	G	A	T	G	0	0	G	0	G	C	T	C	G	T	0	0	G	A	A	0	A	A	A	G	C	G	0	A	G	T	G	C	T	G	G	T	T	C	T
	RWG-023	A	G	C	A	G	A	G	0	A	G	A	T	G	0	0	G	0	G	C	T	C	G	T	0	0	G	A	A	0	A	A	A	G	C	G	0	A	G	T	G	C	T	G	G	T	T	C	T
	RWG-031	A	G	C	A	G	A	G	0	A	G	A	T	G	0	0	G	0	G	C	T	C	G	T	0	0	G	A	A	0	A	A	A	G	C	G	0	A	G	T	G	C	T	G	G	T	T	C	T
	RWG-034	A	G	C	A	G	A	G	0	A	G	A	T	G	0	0	G	0	G	C	T	C	G	T	0	0	G	A	A	0	A	A	A	G	C	G	0	A	G	T	G	C	T	G	G	T	T	C	T
	RWG-045	A	G	C	A	G	A	G	0	A	G	A	T	G	0	0	G	0	G	C	T	C	G	T	0	0	G	A	A	0	A	A	A	G	C	G	0	A	G	T	G	C	T	G	G	T	T	C	T
	RWG-167	A	G	C	A	G	A	G	0	A	G	A	T	G	0	0	G	0	G	C	T	C	G	T	0	0	G	A	A	0	A	A	A	G	C	G	0	A	G	T	G	C	T	G	G	T	T	C	T
	RWG-411	A	G	C	A	G	A	G	0	A	G	A	T	G	0	0	G	0	G	C	T	C	G	T	0	0	G	A	A	0	A	A	A	G	C	G	0	A	G	T	G	C	T	G	G	T	T	C	T
Hap_4	27177	C	G	C	A	G	A	T	0	G	G	A	T	G	0	0	G	0	C	C	C	C	G	C	0	0	G	A	T	0	G	G	G	G	C	G	0	A	G	T	G	C	T	G	G	T	T	C	A
	RWG-042	C	G	C	A	G	A	T	0	G	G	A	T	G	0	0	G	0	C	C	C	C	G	C	0	0	G	A	T	0	G	G	G	G	C	G	0	A	G	T	G	C	T	G	G	T	T	C	A
	RWG-110	C	G	C	A	G	A	T	0	G	G	A	T	G	0	0	G	0	C	C	C	C	G	C	0	0	G	A	T	0	G	G	G	G	C	G	0	A	G	T	G	C	T	G	G	T	T	C	A
	RWG-113	C	G	C	A	G	A	T	0	G	G	A	T	G	0	0	G	0	C	C	C	C	G	C	0	0	G	A	T	0	G	G	G	G	C	G	0	A	G	T	G	C	T	G	G	T	T	C	TA
	WS-17	C	G	C	A	G	A	G	0	G	G	A	T	G	0	0	G	0	C	C	C	C	G	C	0	0	G	A	T	0	G	G	G	G	C	G	0	A	G	T	G	C	T	G	G	T	T	C	A
	WS-2	C	G	C	A	G	A	G	0	G	G	A	T	G	0	0	G	0	C	C	C	C	G	C	0	0	G	A	T	0	G	G	G	G	C	G	0	A	G	T	G	C	T	G	G	T	T	C	A
	WS-20	C	G	C	A	G	A	T	0	G	G	A	T	G	0	0	G	0	C	C	C	C	G	C	0	0	G	A	T	0	G	G	G	G	C	G	0	A	G	T	G	C	T	G	G	T	T	C	A
	WS-4	C	G	C	A	G	A	T	0	G	GA	A	T	G	0	0	G	0	C	C	C	C	G	C	0	0	G	A	T	0	G	G	G	G	C	G	0	A	G	T	G	C	T	G	G	T	T	C	A
Hap_5	27178	A	G	C	A	G	A	G	0	G	G	T	T	G	0	0	G	0	C	C	C	C	G	C	0	0	G	A	T	-33	G	G	G	G	C	G	0	A	G	T	G	C	T	G	G	T	T	C	A
	RWG-003	A	G	C	A	G	A	G	0	G	G	T	T	G	0	0	G	0	C	C	C	C	G	C	0	0	G	A	T	-33	G	G	G	G	C	G	0	G	G	T	G	C	T	G	G	T	T	C	A
	RWG-005	A	G	C	A	G	A	G	0	G	G	T	T	G	0	0	G	0	C	C	C	C	G	C	0	0	G	A	T	-33	G	G	G	G	C	G	0	G	G	T	G	C	T	G	G	T	T	C	A
	RWG-008	A	G	C	A	G	A	G	0	G	G	T	T	G	0	0	G	0	C	C	C	C	G	C	0	0	G	A	T	-33	G	AG	AG	G	C	G	0	G	G	T	G	C	T	G	G	T	T	C	A
	RWG-010	A	G	C	A	G	A	G	0	G	G	T	T	G	0	0	G	0	C	C	C	C	G	C	0	0	G	A	AT	0 -33	G	G	G	G	C	G	0	G	G	T	G	C	T	G	G	T	T	C	A
	RWG-013	A	G	C	A	G	A	G	0	G	G	T	T	G	0	0	G	0	C	C	C	C	G	C	0	0	G	A	T	-33	G	G	G	G	C	G	0	G	G	T	G	C	T	G	G	T	T	C	A
	RWG-021	A	G	C	A	G	A	G	0	G	G	T	T	G	0	0	G	0	C	C	C	C	G	C	0	0	G	A	T	-33	G	G	G	G	C	G	0	G	G	T	G	C	T	G	G	T	T	C	A
	RWG-022	A	G	C	A	G	A	G	0	G	G	T	T	G	0	0	G	0	C	C	C	C	G	C	0	0	G	A	T	-33	G	G	G	G	C	G	0	G	G	T	G	C	T	G	G	T	T	C	A
	RWG-030	A	G	C	A	G	A	G	0	G	G	T	T	G	0	0	G	0	C	C	C	C	G	C	0	0	G	A	T	-33	G	G	G	G	C	G	0	G	G	T	G	C	T	G	G	T	T	C	A
	RWG-037	A	G	C	A	G	A	G	0	G	G	T	T	G	0	0	G	0	C	C	C	C	G	C	0	0	G	A	T	-33	G	G	G	G	C	G	0	G	G	T	G	C	T	G	G	T	T	C	A
	RWG-039	A	G	C	A	G	A	G	0	G	G	T	T	G	0	0	G	0	C	C	C	C	G	C	0	0	G	A	T	-33	G	G	G	G	C	G	0	G	G	T	G	C	T	G	G	T	T	C	A
	RWG-044	A	G	C	A	G	A	G	0	G	G	T	T	G	0	0	G	0	C	C	C	C	G	C	0	0	G	A	T	-33	G	G	G	G	C	G	0	G	G	T	G	C	T	G	G	T	T	C	A
	RWG-047	A	G	C	A	G	A	G	0	G	G	T	T	G	0	0		0	C	C	C	C	G	C	0	0	G	A	T	-33			G	G	C	G	0	G	G	T		C	T	G	G	T	T	C	A
	RWG-048	A	G	C	A	G	A	G	0	G	G	T	T	G	0	0	G	0	C	C	C	C	G	C	0	0	G	A	T	-33	G	G	G	G	C	G	0	G	G	T	G	C	T	G	G	T	T	C	A
	RWG-049	A	G	C	A	G	A	G	0	G	G	T	T	G	0	0	G	0	C	C	C	C	G	C	0	0	G	A	T	-33	G	G	G	G	C	G	0	G	G	T	G	C	T	G	G	T	T	C	A
	RWG-053	A	G	C	A	G	A	G	0	G	G	T	T	G	0	0	G	0	C	C	C	C	G	C	0	0	G	A	T	-33	G	G	G	G	C	G	0	G	G	T	G	C	T	G	G	T	T	C	A
	RWG-054	A	G	C	A	G	A	G	0	G	G		T	G	0	0	G	0	C	C	C	C	G	C	0	0	G	A	T	-33	G	G	G	G	C	G	0	G	G	T	G	C	T	G	G	T	T	C	A
	RWG-061	A	G	C	A	G	A	G	0	G	G	T	T	G	0	0		0	C	C	C	C	G	C	0	0	G	A	T	-33	G	G	G	G	C	G	0	G	G	T	G	C	T	G	G	T	T	C	A
	RWG-064	A	G	C	A	G	A	G	0	G	G	T	T	G	0	0	G	0	C	C	C	C	G	C	0	0	G	A	T	-33	G	G	G	G	C	G	0	G	G	T	G	C	T	G	G	T	T	C	A
	RWG-067	A	G	C	A	G	A	G	0	G	G	T	T	G	0	0	G	0	C	C	C	C	G	C	0	0	G	A	T	-33	G	G	G	G	C	G	0	G	G	T	G	C	T	G	G	T	T	C	A
	RWG-070	A	G	C	A	G	A	G	0	G	G	T	T	G	0	0	G	0	C	C	C	C	G	C	0	0	G	A	T	-33	G	G	G	G	C	G	0	G	G	T	G	C	T	G	G	T	T	C	A
	RWG-071	A	G	C	A	G	A	G	0	G	G	T	T	G	0	0	G	0	C	C	C	C	G	C	0	0	G	A	T	-33	G			G	C	G	0	G	G	T	G	C	T	G	G	T	T	C	A
	RWG-072	A	G	C	A	G	A	G	0	G	G	T	T	G	0	0	G	0	C	C	C	C	G	C	0	0	G	A	T	-33	G	G	G	G	C	G	0	G	G	T	G	C	T	G	G	T	T	C	A
	RWG-073	A	G	C	A	G	A	G	0	G	G	T	T	G	0	0	G	0	C	C	C	C	G	C	0	0	G	A	T	-33	G	G	G	G	C	G	0	G	G	T	G	C	T	G	G	T	T	C	A
	RWG-085	A	G	C	A	G	A	G	0	G	G	T	T	G	0	0	G	0	C	C	C	C	G	C	0	0	G	A	T	-33	G	G	G	G	C	G	0	G	G	T	G	C	T	G	G	T	T	C	A
	RWG-086	A	G	C	A	G	A	G	0	G	G	T	T	G	0	0	G	0	C	C	C	C	G	C	0	0	G	A	T	-33	G	G	G	G	C	G	0	G	G	T	G	C	T	G	G	T	T	C	A
	RWG-109	A	G	C	A	G	A	G	0	G	G	T	T	G	0	0	G	0	C	C	C	C	G	C	0	0	G	A	T	-33	G	G	G	G	C	G	0	G	G	T	G	C	T	G	G	T	T	C	A
	RWG-116	A	G	C	A	G	A	G	0	G	G	T	T	G	0	0	G	0	C	C	C	C	G	C	0	0	G	A	T	-33	G	G	G	G	C	G	0	G	G	T	G	C	T	G	G	T	T	C	A
	RWG-118	A	G	C	A	G	A	G	0	G	G	T	T	G	0	0	G	0	C	C	C	C	G	C	0	0	G	A	T	-33	G	G	G	G	C	G	0	G	G	T	G	C	T	G	G	T	T	C	A
	RWG-119	A	G	C	A	G	A	G	0	G	G	T	T	G	0	0	G	0	C	C	C	C	G	C	0	0	G	A	T	-33	G	G	G	G	C	G	0	G	G	T	G	C	T	G	G	T	T	C	A
	RWG-121	A	G	C	A	G	A	G	0	G	G	T	T	G	0	0	G	0	C	C	C	C	G	C	0	0	G	A	T	-33	G	G	G	G	C	G	0	G	G	T	G	C	T	G	G	T	T	C	A
	RWG-122	A	G	C	A	G	A	G	0	G	G	T	T	G	0	0	G	0	C	C	C	C	G	C	0	0	G	A	T	-33	G	G	G	G	C	G	0	G	G	T	G	C	T	G	G	T	T	C	A
	RWG-123	A	G	C	A	G	A	G	0	G	G	T	T	G	0	0	G	0	C	C	C	C	G	C	0	0	G	A	T	-33	G	G	G	G	C	G	0	G	G	T	G	C	T	G	G	T	T	C	A
	RWG-124	A	G	C	A	G	A	G	0	G	G	T	T	G	0	0	G	0	C	C	C	C	G	C	0	0	G	A	T	-33	G	G	G	G	C	G	0	G	G	T	G	C	T	G	G	T	T	C	A
	RWG-125	A	G	C	A	G	A	G	0	G	G	T	T	G	0	0	G	0	C	C	C	C	G	C	0	0	G	A	T	-33	G	G	G	G	C	G	0	G	G	T	G	C	T	G	G	T	T	C	A
	RWG-126	A	G	C	A	G	A	G	0	G	G	T	T	G	0	0	G	0	C	C	C	C	G	C	0	0	G	A	T	-33	G	G	G	G	C	G	0	G	G	T	G	C	T	G	G	T	T	C	A
	RWG-131	A	G	C	A	G	A	G	0	G	G	T	T	G	0	0	G	0	C	C	C	C	G	C	0	0	G	A	T	-33	G	G	G	G	C	G	0	G	G	T	G	C	T	G	G	T	T	C	A
	RWG-137	A	G	C	A	G	A	G	0	G	G	T	T	G	0	0	G	0	C	C	C	C	G	C	0	0	G	A	T	-33	G	G	G	G	C	G	0	G	G	T	G	C	T	G	G	T	T	C	A
	RWG-163	A	G	C	A	G	A	G	0	G	G	T	T	G	0	0	G	0	C	C	C	C	G	C	0	0	G	A	T	-33	G	G	G	G	C	G	0	G	G	T	G	C	T	G	G	T	T	C	A
	RWG-164	A	G	C	A	G	A	G	0	G	G	T	T	G	0	0	G	0	C	C	C	C	G	C	0	0	G	A	T	-33	G	G	G	G	C	G	0	G	G	T	G	C	T	G	G	T	T	C	A
	RWG-165	A	G	C	A	G	A	G	0	G	G	T	T	G	0	0	G	0	C	C	TC	C	G	C	0	0	G	A	T	-33	G	G	G	G	C	G	0	G	G	T	G	C	T	G	G	T	T	C	A
	RWG-166	A	G	C	A	G	A	G	0	G	G	T	T	G	0	0	G	0	C	C	C	C	G	C	0	0	G	A	T	-33	G	G	G	G	C	G	0	G	G	T	G	C	T	G	G	T	T	C	A
	RWG-168	A	G	C	A	G	A	G	0	G	G	T	T	G	0	0	G	0	C	C	C	C	G	C	0	0	G	A	T	-33	G	G	G	G	C	G	0	G	G	T	G	C	T	G	G	T	T	C	A
	RWG-204	A	G	C	A	G	A	G	0	G	G	AT	T	G	0	0	G	0	C	C	C	C	G	C	0	0	G	A	T	-33	G	G	G	G	C	G	0	G	G	T	G	C	T	G	G	T	T	C	A
	RWG-205	A	G	C	A	G	A	G	0	G	G	T	T	G	0	0	G	0	C	C	C	C	G	C	0	0	G	A	T	-33	G	G	G	G	C	G	0	G	G	T	G	C	T	G	G	T	T	C	A
	RWG-206	A	G	C	A	G	A	G	0	G	G	T	T	G	0	0	G	0	C	C	C	C	G	C	0	0	G	A	T	-33	G	G	G	G	C	G	0	G	G	T	G	C	T	G	G	T	T	C	A
	RWG-207	A	G	C	A	G	A	G	0	G	G	T	T	G	0	0	G	0	C	C	C	C	G	C	0	0	G	A	T	-33	G	G	G	G	C	G	0	G	G	T	G	C	T	G	G	T	T	C	A
	RWG-208	A	G	C	A	G	A	G	0	G	G	T	T	G	0	0	G	0	C	C	C	C	G	C	0	0	G	A	T	-33	G	G	G	G	C	G	0	G	G	T	G	C	T	G	G	T	T	C	A
	RWG-209	A	G	C	A	G	A	G	0	G	G	T	T	G	0	0	G	0	C	C	C	C	G	C	0	0	G	A	T	-33	G	G	G	G	C	G	0	G	G	T	G	C	T	G	G	T	T	C	A
	RWG-210	A	G	C	A	G	A	G	0	G	G	T	T	G	0	0	G	0	C	C	C	C	G	C	0	0	G	A	T	-33	G	G	G	G	C	G	0	G	G	T	G	C	T	G	G	T	T	C	A
	RWG-211	A	G	C	A	G	A	G	0	G	G	T	T	G	0	0	G	0	C	C	C	C	G	C	0	0	G	A	T	-33	G	G	G	G	C	G	0	G	G	T	G	C	T	G	G	T	T	C	A
	RWG-238	A	G	C	A	G	A	G	0	G	G	T	T	G	0	0	G	0	C	C	C	C	G	C	0	0	G	A	T	-33	G	G	G	G	C	G	0	G	G	T	G	C	T	G	G	T	T	C	A
	RWG-242	A	G	C	A	G	A	G	0	G	G	T	T	G	0	0	G	0	C	C	C	C	G	C	0	0	G	A	T	-33	G	G	G	G	C	G	0	G	G	T	G	C	T	G	G	T	T	C	A
	RWG-244	A	G	C	A	G	A	G	0	G	G	T	T	G	0	0	G	0	C	C	C	C	G	C	0	0	G	A	T	-33	G	G	G	G	C	G	0	G	G	T	G	C	T	G	G	T	T	C	A
	RWG-251	A	G	C	A	G	A	G	0	G	G	T	T	G	0	0	G	0	C	C	C	C	G	C	0	0	G	A	T	0	G	G	G	G	C	G	0	G	G	T	G	C	T	G	G	T	T	C	A
	RWG-262	A	G	C	A	G	A	G	0	G	G	T	T	G	0	0	G	0	C	C	C	C	G	C	0	0	G	A	T	-33	G	G	G	G	C	G	0	G	G	T	G	C	T	G	G	T	T	C	A
	RWG-272	A	G	C	A	G	A	G	0	G	G	T	T	G	0	0	G	0	C	C	C	C	G	C	0	0	G	A	T	-33	G	G	G	G	C	G	0	G	G	T	G	C	T	G	G	T	T	C	A
	RWG-276	A	G	C	A	G	A	G	0	G	G	T	T	G	0	0	G	0	C	C	C	C	G	C	0	0	G	A	T	-33	G	G	G	G	C	G	0	G	G	T	G	C	T	G	G	T	T	C	A
	RWG-292	A	G	C	A	G	A	G	0	G	G	T	T	G	0	0	G	0	C	C	C	C	G	C	0	0	G	A	T	-33	G	G	G	G	C	G	0	G	G	T	G	C	T	G	G	T	T	C	A
	RWG-295	A	G	C	A	G	A	G	0	G	G	T	T	G	0	0	G	0	C	C	C	C	G	C	0	0	G	A	T	-33	G	G	G	G	C	G	0	G	G	T	G	C	T	G	G	T	T	C	A
	RWG-297	A	G	C	A	G	A	G	0	G	G	T	T	G	0	0	G	0	C	C	C	C	G		0	0	G	A	T	-33	G	G	G	G	C	G	0	G	G	T	G	C	T	G	G	T	T	C	A
	RWG-299	A	G	C	A	G	A	G	0	G	G	T	T	G	0	0	G	0	C	C	C	C	G	C	0	0	G	A	T	-33	G	G	G	G	C	G	0	G	G	T	G	C	T	G	G	T	T	C	A
	RWG-332	A	G	C	A	G	A	G	0	G	G	T	T	G	0	0	G	0	C	C	C	C	G	C	0	0	G	A	T	-33	G	G	G	G	C	G	0	G	G	T	G	C	T	G	G	T	T	C	A
	RWG-333	A	G	C	A	G	A	G	0	G	G	T	T	G	0	0	G	0	C	C	C	C	G	C	0	0	G	A	T	-33	G	G	G	G	C	G	0	G	G	T	G	C	T	G	G	T	T	C	A
	RWG-385	A	G	C	A	G	A	G	0	G	G	T	T	G	0	0	G	0	C	C	C	C	G	C	0	0	G	A	T	-33	G	G	G	G	C	G	0	G	G	T	G	C	T	G	G	T	T	C	A
	RWG-386	A	G	C	A	G	A	G	0	G	G	T	T	G	0	0	G	0	C	C	C	C	G	C	0	0	G	A	T	-33	G	G	G	G	C	G	0	G	G	T	G	C	T	G	G	T	T	C	A
	RWG-387	A	G	C	A	G	A	G	0	G	G	T	T	G	0	0	G	0	C	C	C	C	G	C	0	0	G	A	T	-33	G	G	G	G	C	G	0	G	G	T	G	C	T	G	G	T	T	C	A
	RWG-388	A	G	C	A	G	A	G	0	G	G	T	T	G	0	0	G	0	C	C	C	C	G	C	0	0	G	A	T	-33	G	G	G	G	C	G	0	G	G	T	G	C	T	G	G	T	T	C	A
	RWG-389	A	G	C	A	G	A	G	0	G	G	T	T	G	0	0	G	0	C	C	C	C	G	C	0	0	G	A	T	-33	G	G	G	G	C	G	0	G	G	T	G	C	T	G	G	T	T	C	A
	RWG-390	A	G	C	A	G	A	G	0	G	G	T	T	G	0	0	G	0	C	C	C	C	G	C	0	0	G	A	T	-33	G	G	G	G	C	G	0	G	G	T	G	C	T	G	G	T	T	C	A
	RWG-391	A	G	C	A	G	A	G	0	G	G	T	T	G	0	0	G	0	C	C	C	C	G	C	0	0	G	A	T	-33	G	G	G	G	C	G	0	G	G	T	G	C	T	G	G	T	T	C	A
	RWG-392	A	G	C	A	G	A	G	0	G	G	T	T	G	0	0	G	0	C	C	C	C	G	C	0	0	G	A	T	-33	G	G	G	G	C	G	0	G	G	T	G	C	T	G	G	T	T	C	A
	RWG-393	A	G	C	A	G	A	G	0	G	G	T	T	G	0	0	G	0	C	C	C	C	G	C	0	0	G	A	T	-33	G	G	G	G	C	G	0	G	G	T	G	C	T	G	G	T	T	C	A
	RWG-394	A	G	C	A	G	A	G	0	G	G	T	T	G	0	0	G	0	C	C	C	C	G	C	0	0	G	A	T	-33	G	G	G	G	C	G	0	G	G	T	G	C	T	G	G	T	T	C	A
	RWG-395	A	G	C	A	G	A	G	0	G	G	T	T	G	0	0	G	0	C	C	C	C	G	C	0	0	G	A	T	-33	G	G	G	G	C	G	0	G	G	T	G	C	T	G	G	T	T	C	A
	RWG-396	A	G	C	A	G	A	G	0	G	G	T	T	G	0	0	G	0	C	C	C	C	G	C	0	0	G	A	T	-33	G	G	G	G	C	G	0	G	G	T	G	C	T	G	G	T	T	C	A
	RWG-397	A	G	C	A	G	A	G	0	G	G	T	T	G	0	0	G	0	C	C	C	C	G	C	0	0	G	A	T	-33	G	G	G	G	C	G	0	G	G	T	G	C	T	G	G	T	T	C	A
	RWG-398	A	G	C	A	G	A	G	0	G	G	T	T	G	0	0	G	0	C	C	C	C	G	C	0	0	G	A	T	-33	G	G	G	G	C	G	0	G	G	T	G	C	T	G	G	T	T	C	A
	RWG-399	A	G	C	A	G	A	G	0	G	G	T	T	G	0	0	G	0	C	C	C	C	G	C	0	0	G	A	T	-33	G	G	G	G	C	G	0	G	G	T	G	C	T	G	G	T	T	C	A
	RWG-400	A	G	C	A	G	A	G	0	G	G	T	T	G	0	0	G	0	C	C	C	C	G	C	0	0	G	A	T	-33	G	G	G	G	C	G	0	G	G	T	G	C	T	G	G	T	T	C	A
	RWG-401	A	G	C	A	G	A	G	0	G	G	T	T	G	0	0	G	0	C	C	C	C	G	C	0	0	G	A	T	-33	G	G	G	G	C	G	0	G	G	T	G	C	T	G	G	T	T	C	A
	RWG-402	A	G	C	A	G	A	G	0	G	G	T	T	G	0	0	G	0	C	C	C	C	G	C	0	0	G	A	T	-33	G	G	G	G	C	G	0	G	G	T	G	C	T	G	G	T	T	C	A
	RWG-403	A	G	C	A	G	A	G	0	G	G	T	T	G	0	0	G	0	C	C	C	C	G	C	0	0	G	A	T	-33	G	G	G	G	C	G	0	G	G	T	G	C	T	G	G	T	T	C	A
	RWG-404	A	G	C	A	G	A	G	0	G	G	T	T	G	0	0	G	0	C	C	C	C	G	C	0	0	G	A	T	-33	G	G	G	G	C	G	0	G	G	T	G	C	T	G	G	T	T	C	A
	RWG-405	A	G	C	A	G	A	G	0	G	G	T	T	G	0	0	G	0	C	C	C	C	G	C	0	0	G	A	T	-33	G	G	G	G	C	G	0	G	G	T	G	C	T	G	G	T	T	C	A
	RWG-406	A	G	C	A	G	A	G	0	G	G	T	T	G	0	0	G	0	C	C	C	C	G	C	0	0	G	A	T	-33	G	G	G	G	C	G	0	G	G	T	G	C	T	G	G	T	T	C	A
	RWG-407	A	G	C	A	G	A	G	0	G	G	T	T	G	0	0	G	0	C	C	C	C	G	C	0	0	G	A	T	-33	G	G	G	G	C	G	0	G	G	T	G	C	T	G	G	T	T	C	A
	RWG-410	A	G	C	A	G	A	G	0	G	G	T	T	G	0	0	G	0	C	C	C	C	G	C	0	0	G	A	T	-33	G	G	G	G	C	G	0	G	G	T	G	C	T	G	G	T	T	C	A
	RWG-416	A	G	C	A	G	A	G	0	G	G	T	T	G	0	0	G	0	C	C	C	C	G	C	0	0	G	A	T	-33	G	G	G	G	C	G	0	G	G	T	G	C	T	G	G	T	T	C	A
	RWG-417	A	G	C	A	G	A	G	0	G	G	T	T	G	0	0	G	0	C	C	C	C	G	C	0	0	G	A	T	-33	G	G	G	G	C	G	0	G	G	T	G	C	T	G	G	T	T	C	A
	RWG-421	A	G	C	A	G	A	G	0	G	G	T	T	G	0	0	G	0	C	C	C	C	G	C	0	0	G	A	T	-33	G	G	G	G	C	G	0	G	G	T	G	C	T	G	G	T	T	C	A
	RWG-426	A	G	C	A	G	A	G	0	G	G	T	T	G	0	0	G	0	C	C	C	C	G	C	0	0	G	A	T	-33	G	G	G	G	C	G	0	G	G	T	G	C	T	G	G	T	T	C	A
	RWG-427	A	G	C	A	G	A	G	0	G	G	T	T	G	0	0	G	0	C	C	C	C	G	C	0	0	G	A	T	-33	G	G	G	G	C	G	0	G	G	T	G	C	T	G	G	T	T	C	A
Hap_6	DNA-19	A	G	C	A	G	A	G	0	G	G	A	T	G	0	0	G	0	G	C	T	C	G	T	0	0	G	A	A	0	A	A	A	G	C	G	1	A	G	T	G	C	T	G	G	T	T	C	T
	DNA-80	A	G	C	A	G	A	G	0	G	G	A	T	G	0	0	G	0	G	C	T	C	G	T	0	0	G	A	A	0	A	A	A	G	C	G	1	A	G	T	G	C	T	G	G	T	T	C	T
	DNA-82	A	G	C	A	G	A	G	0	G	G	A	T	G	0	0	G	0	G	C	T	C	G	T	0	0	G	A	A	0	A	A	A	G	C	G	1	A	G	T	G	C	T	G	G	T	T	C	T
Hap_7	DNA-20	A	G	C		G	A	G	0	G	G	A	T	G	0	0	G	0	G	C	T	C	G	T	-2	-2	G	A	A	0		G	A	G	C	G		A	G	T	G	C	T		G	T	T	C	T
Hap_8	DNA-21	A	G	C	A	G	A	G	0	G	G	T	T	G	0	0	G	0	G	C	C	C	G	T	0	0	G	A	T	-33	G	G	G	G	C	G	0	G	G	T	G	C	T	G	G	T	T	C	A
	DNA-22	A	G	C	A	G	A	G	0	G	G	T	T	G	0	0	G	0	G	C	C	C	G	T	0	0	G	A	T	-33	G	G	G	G	C	G	0	G	G	T	G	C	T	G	G	T	T	C	A
	DNA-A1	A	G	C	A	G	A	G	0	G	G	T	T	G	0	0	G	0	G	C	C	C	G	T	0	0	G	A	T	-33	G	G	G	G	C	G	0	G	G	T	G	C	T	G	G	T	T	C	A
	DNA-A2	A	G	C	A	G	A	G	0	G	G	T	T	G	0	0	G	0	G	C	C	C	G	T	0	0	G	A	T	-33	G	G	G	G	C	G	0	G	G	T	G	C	T	G	G	T	T	C	A
	DNA-A3	A	G	C	A	G	A	G	0	G	G	T	T	G	0	0	G	0	G	C	C	C	G	T	0	0	G	A	T	-33	G	G	G	G	C	G	0	G	G	T	G	C	T	G	G	T	T	C	A
	DNA-A4	A	G	C	A	G	A	G	0	G	G	T	T	G	0	0	G	0	G	C	C	C	G	T	0	0	G	A	T	-33	G	G	G	G	C	G	0	G	G	T	G	C	T	G	G	T	T	C	A
Hap_9	DNA-26		G			G	A	G	0	G	G	A	T	G	0	0	G	0	G	C	T	C	G	T			G	A	A				A	G	C	G		A	G	T	G	C	T	G	G	T	T	C	T
Hap_10	DNA-31		G	C		G	A	G	0	G	G	A	T	G	0	0	G		G	C	T	C	G	T			G	A	A	0		G	A	G	C	G	0	A	G	T	G	C	T		G	T	T	C
Hap_11	DNA-36		G			G			0	G	G		T			-8	G		G		T			T										G	C	G		A	G	T	G	C	T		G	T	T	C
Hap_12	DNA-38		G			G	A	G	0	G	G	A	T	G	0	0	G	0	G	C	T	C	G	T			G	A	A	0		G	A	G	C	G	0	A	G	T	G	C	T		G	T	T	C	T
Hap_13	DNA-39		G			G	A	G	0	G	G	A	T	G	0	0	G	0	G	C	T	C	G	T	-2	-2	A	A	A	0			A	G	C	G	0	A	G	T	G	C	T		G	T	T	C	T
Hap_14	DNA-40	A	G	T	A	G	A	G	0	G	G	A	C	T	0	0	G	0	G	A	T	C	G	T	0	0	G	A	A	0	A	A	A	G	C	G	1	A	G	T	G	C	T	G	G	T	T	C	T
	DNA-41	A	G	T	A	G	A	G	0	G	G	A	C	T	0	0	G	0	G	A	T	C	G	T	0	0	G	A	A	0	A	A	A	G	C	G	1	A	G	T	G	C	T	G	G	T	T	C	T
	DNA-42	A	G	T	A	G	A	G	0	G	G	A	C	T	0	0	G	0	G	A	T	C	G	T	0	0	G	A	A	0	A	A	A	G	C	G	1	A	G	T	G	C	T	G	G	T	T	C	T
Hap_15	DNA-43		G	C		G	A	G	0	G	G	A	T	G	0	0	G	0	G	C	T	C	G	T		0	G	A	A	0			A	G	C	G	0	A	G	T	G	C	T		G	T	T	C	T
Hap_16	DNA-44		G	C		G	A	G	0	G	G	A	T	G	0	0	G		G	C	T	C	G	T			G	A	A	0		G	A	G	C	G	0	A	G	T	G	C	T		G	T	T	C	T
Hap_17	DNA-45		G	C		G	A	G	0	G	G	A	T	G	0	0	G	0	G	C	T	C	G	T		0	G	A	A	0			A	G	C	G	0	A	G	T	G	C	T		G	T	T	C	T
	DNA-71		G	C		G	A	G	0	G	G	A	T	G	0	0	G		G	C	T	C	G	T			G	A	A	0			A	G	C	G			G	T	G	C	T		G	T	T	C	T
Hap_18	DNA-46		G	C		G	A	G	0	G	G	A	T	G	0	0	G	0	G	C	T	C	G	T			G	A	A	0	G		A	G	C	G	0	A	G	T	G	C	T		G	T	T	C
	DNA-47		G	C		G	A	G	0	G	G	A	T	G	0	0	G		G	C	T	C	G	T			G	A	A	0	G	G	A	G	C	G	0	A	G	T	G	C	T		G	T	T	C
Hap_19	DNA-48		G	C		G	A	G	0	G	G	A	T	G	0	0	G	0	G	C	T	C	G	T			G	A	A	0			A	G	C	G	0	A	G	T	G	C	T		G	T	T	C
Hap_20	DNA-50		G			G			0	G	G	A	T	G	0	0	G		G	C	T	C		T										G	C	G			G	T	G	C			G	T	T	C
	DNA-68		G	C		G	A	G	0	G	G	A	T	G	0	0	G	0	G	C	T	C	G	T	-2	-2	G	A	A	0			A	G	C	G	0	A	G	T	G	C	T		G	T	T	C	T
	DNA-69		G			G	A	G	0	G	G	A	T	G	0	0	G		G	C	T	C	G	T			G	A	A	0			A	G	C	G	0	A	G	T	G	C	T		G	T	T	C	T
	DNA-70		G			G	A	G	0	G	G	A	T	G	0	0	G	0	G	C	T	C	G	T		0	G	A	A	0		G	A	G	C	G			G	T	G	C	T		G	T	T	C	T
	WS-5	A	G	C		G	A	G	0	G	G	A	T	G	0	0	G	0		C	T	C	G		0	0	G	A	A	0			A	G	C	G	0	A	G	T	G	C	T		G	T	T	C	T
Hap_21	DNA-51	C	G	C	A	G	AG	G	0	G	G	A	T	G	0	0	G	0	G	C	C	CT	G	T	0	0	G	AG	T	0	G	G	G	G	C	G	0	A	G	T	G	C	T	G	G	T	T	C	A
Hap_22	DNA-52	C	G	C	A	G	A	G	0	G	G	A	T	G	0	0	G	0	G	C	C	C	G	T	0	0	G	A	T	0	G	G	G	G	C	G	0	A	G	T	G	C	T	G	G	T	T	C	A
Hap_23	DNA-54		G	C		G	A	G	0	G	G	A	T	G	0	0	G		G	C	T	C	G	T			G	A	A	0		G	A	G	C	G	0		G	T	G	C	T	A	G	T	T	C	T
	DNA-60		G	C		G	A	G	0	G	G	A	T	G	0	0	G	0	G	C	T	C	G	T		0	G	A	A	0			A	G	C	G		A	G	T	G	C	T		G	T	T	C	T
Hap_24	DNA-55		G	C		G	A	G	0	G	G	A	T	G	0	0	G	0	G	C	T	C	G	T		0	G	A	A	0			A	G	C	G	0		G	T	G	C	T	A	G	T	T	C	T
Hap_25	DNA-56		G			G	A	G	0	G	G	A	T	G	0	0	G	0	G	C	T	C	G	T			G	A	A	0			A	G	C	G	0		G	T	G	C	T	A	G	T	T	C	T
Hap_26	DNA-57	A	G	C	A	G	A	G	0	G	G	A	T	G	-1	0	G	0	G	C	T	C	T	T	0	0	A	A	A	0	G	G	G	G	C	G	0	A	G	T	G	C	C	G	G	T	T	C	T
Hap_27	DNA-58	A	G	C	A	G	A	G	0	G	G	A	T		-1	0	G	-5	G	C	T	C	T	T	0	0	A	A	A	0	G	G	G	G	C	G	0	A	G	T	G	C	C	G	G	C	T	C	T
Hap_28	DNA-59		G			G	A	G	0	G	G	A	T	G	0	0	G	0	G	C	T	C	G	T			G	A	A	0			A	G	C	G			G	T	G	C	T		G	T	T	C	T
Hap_29	DNA-66		G	C		G	A	G	0	G	G	A	T	G	0	0	G	0	G	C	T	C	G	T			G	A	A	0		G	A	G	C	G		A	G	T	G	C	T		G	T	T	C
Hap_30	DNA-67		G	C		G	A	G	0	G	G	A	T	G	0	0	G		G	C	T	C	G	T			G	A	A	0		G	A	G	C	G		A	G	T	G	C	T		G	T	T	C	T
Hap_31	DNA-72	AC	G	C	A	G	A	GT	0	G	G	AT	T	G	0	0	G	0	G	C	C	C	G	T	0	0	G	A	T	-33	G	G	G	G	C	G	0	AG	G	T	G	C	T	G	G	T	T	C	A
Hap_32	RWG-002	A	G	C	A	G	A	G	0	G	G	A	T	G	0	0	G	0	G	C	T	C	G	T	0	0	G	A	A	0	A	A	A	G	C	G	0	A	G	T	G	C	T	G	G	T	T	C	T
	RWG-007	A	G	C	A	G	A	G	0	G	G	A	T	G	0	0	G	0	G	C	T	C	G	T	0	0	G	A	A	0	A	A	A	G	C	G	0	A	G	T	G	C	T	G	G	T	T	C	T
	RWG-009	A	G	C	A	G	A	G	0	G	G	A	T	G	0	0	G	0	G	C	T	C	G	T	0	0	G	A	A	0	A	A	A	G	C	G	0	A	G	T	G	C	T	G	G	T	T	C	T
	RWG-014	A	G	C	A	G	A	G	0	G	G	A	T	G	0	0	G	0	G	C	T	C	G	T	0	0	G	A	A	0	A	A	A	G	C	G	0	A	G	T	G	C	T	G	G	T	T	C	T
	RWG-015	A	G	C	A	G	A	G	0	G	G	A	T	G	0	0	G	0	G	C	T	C	G	T	0	0	G	A	A	0	A	A	A	G	C	G	0	A	G	T	G	C	T	G	G	T	T	C	T
	RWG-017	A	G	C	A	G	A	G	0	G	G	A	T	G	0	0	G	0	G	C	T	C	G	T	0	0	G	A	A	0	A	A	A	G	C	G	0	A	G	T	G	C	T	G	G	T	T	C	T
	RWG-018	A	G	C	A	G	A	G	0	G	G	A	T	G	0	0	G	0	G	C	T	C	G	T	0	0	G	A	A	0	A	A	A	G	C	G	0	A	G	T	G	C	T	G	G	T	T	C	T
	RWG-019	A	G	C	A	G	A	G	0	G	G	A	T	G	0	0	G	0	G	C	T	C	G	T	0	0	G	A	A	0	A	A	A	G	C	G	0	A	G	T	G	C	T	G	G	T	T	C	T
	RWG-020	A	G	C	A	G	A	G	0	G	G	A	T	G	0	0	G	0	G	C	T	C	G	T	0	0	G	A	A	0	A	A	A	G	C	G	0	A	G	T	G	C	T	G	G	T	T	C	T
	RWG-024	A	G	C	A	G	A	G	0	G	G	A	T	G	0	0	G	0	G	C	T	C	G	T	0	0	G	A	A	0	A	A	A	G	C	G	0	A	G	T	G	C	T	G	G	T	T	C	T
	RWG-025	A	G	C	A	G	A	G	0	G	G	A	T	G	0	0	G	0	G	C	T	C	G	T	0	0	G	A	A	0	A	A	A	G	C	G	0	A	G	T	G	C	T	G	G	T	T	C	T
	RWG-026	A	G	C	A	G	A	G	0	G	G	A	T	G	0	0	G	0	G	C	T	C	G	T	0	0	G	A	A	0	A	A	A	G	C	G	0	A	G	T	G	C	T	G	G	T	T	C	T
	RWG-032	A	G	C	A	G	A	G	0	G	G	A	T	G	0	0	G	0	G	C	T	C	G	T	0	0	G	A	A	0	A	A	A	G	C	G	0	A	G	T	G	C	T	G	G	T	T	C	T
	RWG-035	A	G	C	A	G	A	G	0	G	G	A	T	G	0	0	G	0	G	C	T	C	G	T	0	0	G	A	A	0	A	A	A	G	C	G	0	A	G	T	G	C	T	G	G	T	T	C	T
	RWG-051	A	G	C	A	G	A	G	0	G	G	A	T	G	0	0	G	0	G	C	T	C	G	T	0	0	G	A	A	0	A	A	A	G	C	G	0	A	G	T	G	C	T	G	G	T	T	C	T
	RWG-059	A	G	C	A	G	A	G	0	G	G	A	T	G	0	0	G	0	G	C	T	C	G	T	0	0	G	A	A	0	A	A	A	G	C	G	0	A	G	T	G	C	T	G	G	T	T	C	T
	RWG-082	A	G	C	A	G	A	G	0	G	G	A	T	G	0	0	G	0	G	C	T	C	G	T	0	0	G	A	A	0	A	A	A	G	C	G	0	A	G	T	G	C	T	G	G	T	T	C	T
	RWG-083	A	G	C	A	G	A	G	0	G	G	A	T	G	0	0	G	0	G	C	T	C	G	T	0	0	G	A	A	0	A	A	A	G	C	G	0	A	G	T	G	C	T	G	G	T	T	C	T
	RWG-084	A	G	C	A	G	A	G	0	G	G	A	T	G	0	0	G	0	G	C	T	C	G	T	0	0	G	A	A	0	A	A	A	G	C	G	0	A	G	T	G	C	T	G	G	T	T	C	T
	RWG-088	A	G	C	A	G	A	G	0	G	G	A	T	G	0	0	G	0	G	C	T	C	G	T	0	0	G	A			A	A	A	G	C	G	0	A	G	T	G	C	T	G	G	T	T	C	T
	RWG-089	A	G	C	A	G	A	G	0	G	G	A	T	G	0	0	G	0	G	C	T	C	G	T	0	0	G	A	A	0	A	A	A	G	C	G	0	A	G	T	G	C	T	G	G	T	T	C	T
	RWG-090	A	G	C	A	G	A	G	0	G	G	A	T	G	0	0	G	0	G	C	T	C	G	T	0	0	G	A	A	0	A	A	A	G	C	G	0	A	G	T	G	C	T	G	G	T	T	C	T
	RWG-091	A	G	C	A	G	A	G	0	G	G	A	T	G	0	0	G	0	G	C	T	C	G	T	0	0	G	A	A	0	A	A	A	G	C	G	0	A	G	T	G	C	T	G	G	T	T	C	T
	RWG-092	A	G	C	A	G	A	G	0	G	G	A	T	G	0	0	G	0	G	C	T	C	G	T	0	0	G	A	A	0	A	A	A	G	C	G	0	A	G	T	G	C	T	G	G	T	T	C	T
	RWG-094	A	G	C	A	G	A	G	0	G	G	A	T	G	0	0	G	0	G	C	T	C	G	T	0	0	G	A	A	0	A	A	A	G	C	G	0	A	G	T	G	C	T	G	G	T	T	C	T
	RWG-095	A	G	C	A	G	A	G	0	G	G	A	T	G	0	0	G	0	G	C	T	C	G	T	0	0	G	A	A	0	A	A	A	G	C	G	0	A	G	T	G	C	T	G	G	T	T	C	T
	RWG-097	A	G	C	A	G	A	G	0	G	G	A	T	G	0	0	G	0	G	C	T	C	G	T	0	0	G	A	A	0	A	A	A	G	C	G	0	A	G	T	G	C	T	G	G	T	T	C	T
	RWG-098	A	G	C	A	G	A	G	0	G	G	A	T	G	0	0	G	0	G	C	T	C	G	T	0	0	G	A	A	0	A	A	A	G	C	G	0	A	G	T	G	C	T	G	G	T	T	C	T
	RWG-101	A	G	C	A	G	A	G	0	G	G	A	T	G	0	0	G	0	G	C	T	C	G	T	0	0	G	A	A	0	A	A	A	G	C	G	0	A	G	T	G	C	T	G	G	T	T	C	T
	RWG-102	A	G	C	A	G	A	G	0	G	G	A	T	G	0	0	G	0	G	C	T	C	G	T	0	0	G	A	A	0	A	A	A	G	C	G	0	A	G	T	G	C	T	AG	G	T	T	C	T
	RWG-103	A	G	C	A	G	A	G	0	G	G	A	T	G	0	0	G	0	G	C	T	C	G	T	0	0	G	A	A	0	A	A	A	G	C	G	0	A	G	T	G	C	T	G	G	T	T	C	T
	RWG-104	A	G	C	A	G	A	G	0	G	G	A	T	G	0	0	G	0	G	C	T	C	G	T	0	0	G	A	A	0	A	A	A	G	C	G	0	A	G	T	G	C	T	G	G	T	T	C	T
	RWG-106	A	G	C	A	G	A	G	0	G	G	A	T	G	0	0	G	0	G	C	T	C	G	T	0	0	G	A	A	0	A	A	A	G	C	G	0	A	G	T	G	C	T	G	G	T	T	C	T
	RWG-107	A	G	C	A	G	A	G	0	G	G	A	T	G	0	0	G	0	G	C	T	C	G	T	0	0	G	A	A	0	A	A	A	G	C	G	0	A	G	T	G	C	T	G	G	T	T	C	T
	RWG-111	A	G	C	A	G	A	G	0	G	G	A	T	G	0	0	G	0	G	C	T	C	G	T	0	0	G	A	A	0	A	A	A	G	C	G	0	A	G	T	G	C	T	G	G	T	T	C	T
	RWG-117	A	G	C	A	G	A	G	0	G	G	A	T	G	0	0	G	0	G	C	T	C	G	T	0	0	G	A	A	0	A	A	A	G	C	G	0	A	G	T	G	C	T	G	G	T	T	C	T
	RWG-127	A	G	C	A	G	A	G	0	G	G	A	T	G	0	0	G	0	G	C	T	C	G	T	0	0	G	A	A	0	A	A	A	G	C	G	0	A	G	T	G	C	T	G	G	T	T	C	T
	RWG-130	A	G	C	A	G	A	G	0	G	G	A	T	G	0	0	G	0	G	C	T	C	G	T	0	0	G	A	A	0	A	A	A	G	C	G	0	A	G	T	G	C	T	G	G	T	T	C	T
	RWG-132	A	G	C	A	G	A	G	0	G	G	A	T	G	0	0	G	0	G	C	T	C	G	T	0	0	G	A	A	0	A	A	A	G	C	G	0	A	G	T	G	C	T	G	G	T	T	C	T
	RWG-133	A	G	C	A	G	A	G	0	G	G	A	T	G	0	0	G	0	G	C	T	C	G	T	0	0	G	A	A	0	A	A	A	G	C	G	0	A	G	T	G	C	T	G	G	T	T	C	T
	RWG-134	A	G	C	A	G	A	G	0	G	G	A	T	G	0	0	G	0	G	C	T	C	G	T	0	0	G	A	A	0	A	A	A	G	C	G	0	A	G	T	G	C	T	G	G	T	T	C	T
	RWG-142	A	G	C	A	G	A	G	0	G	G	A	T	G	0	0	G	0	G	C	T	C	G	T	0	0	G	A	A	0	A	A	A	G	C	G	0	A	G	T	G	C	T	G	G	T	T	C	T
	RWG-143	A	G	C	A	G	A	G	0	G	G	A	T	G	0	0	G	0	G	C	T	C	G	T	0	0	G	A	A	0	A	A	A	G	C	G	0	A	G	T	G	C	T	G	G	T	T	C	T
	RWG-144	A	G	C	A	G	A	G	0	G	G	A	T	G	0	0	G	0	G	C	T	C	G	T	0	0	G	A	A	0	A	A	A	G	C	G	0	A	G	T	G	C	T	G	G	T	T	C	T
	RWG-148	A	G	C	A	G	A	G	0	G	G	A	T	G	0	0	G	0	G	C	T	C	G	T	0	0	G	A	A	0	A	A	A	G	C	G	0	A	G	T	G	C	T	G	G	T	T	C	T
	RWG-149	A	G	C	A	G	A	G	0	G	G	A	T	G	0	0	G	0	G	C	T	C	G	T	0	0	G	A	A	0	A	A	A	G	C	G	0	A	G	T	G	C	T	G	G	T	T	C	T
	RWG-151	A	G	C	A	G	A	G	0	G	G	A	T	G	0	0	G	0	G	C	T	C	G	T	0	0	G	A	A	0	A	A	A	G	C	G	0	A	G	T	G	C	T	G	G	T	T	C	T
	RWG-154	A	G	C	A	G	A	G	0	G	G	A	T	G	0	0	G	0	G	C	T	C	G	T	0	0	G	A	A	0	A	A	A	G	C	G	0	A	G	T	G	C	T	G	G	T	T	C	T
	RWG-155	A	G	C	A	G	A	G	0	G	G	A	T	G	0	0	G	0	G	C	T	C	G	T	0	0	G	A	A	0	A	A	A	G	C	G	0	A	G	T	G	C	T	G	G	T	T	C	T
	RWG-156	A	G	C	A	G	A	G	0	G	G	A	T	G	0	0	G	0	G	C	T	C	G	T	0	0	G	A	A	0	A	A	A	G	C	G	0	A	G	T	G	C	T	G	G	T	T	C	T
	RWG-157	A	G	C	A	G	A	G	0	G	G	A	T	G	0	0	G	0	G	C	T	C	G	T	0	0	G	A	A	0	A	A	A	G	C	G	0	A	G	T	G	C	T	G	G	T	T	C	T
	RWG-158	A	G	C	A	G	A	G	0	G	G	A	T	G	0	0	G	0	G	C	T	C	G	T	0	0	G	A	A	0	A	A	A	G	C	G	0	A	G	T	G	C	T	G	G	T	T	C	T
	RWG-159	A	G	C	A	G	A	G	0	G	G	A	T	G	0	0	G	0	G	C	T	C	G	T	0	0	G	A	A	0	A	A	A	G	C	G	0	A	G	T	G	C	T	G	G	T	T	C	T
	RWG-162	A	G	C	TA	G	A	G	0	G	G	A	T	G	0	0	G	0	G	C	T	C	G	T	0	0	G	A	A	0	A	A	A	G	C	G	0	A	G	T	G	C	T	AG	G	T	T	C	T
	RWG-171	A	G	C	A	G	A	G	0	G	G	A	T	G	0	0	G	0	G	C	T	C	G	T	0	0	G	A	A	0	A	A	A	G	C	G	0	A	G	T	G	C	T	G	G	T	T	C	T
	RWG-174	A	G	C	A	G	A	G	0	G	G	A	T	G	0	0	G	0	G	C	T	C	G	T	0	0	G	A	A	0	A	A	A	G	C	G	0	A	G	T	G	C	T	G	G	T	T	C	T
	RWG-178	A	G	C	A	G	A	G	0	G	G	A	T	G	0	0	G	0	G	C	T	C	G	T	0	0	G	A	A	0	A	A	A	G	C	G	0	A	G	T	G	C	T	G	G	T	T	C	T
	RWG-181	A	G	C	A	G	A	G	0	G	G	A	T	G	0	0	G	0	G	C	T	C	G	T	0	0	G	A	A	0	A	A	A	G	C	G	0	A	G	T	G	C	T	G	G	T	T	C	T
	RWG-182	A	G	C	A	G	A	G	0	G	G	A	T	G	0	0	G	0	G	C	T	C	G	T	0	0	G	A	A	0	A	A	A	G	C	G	0	A	G	T	G	C	T	G	G	T	T	C	T
	RWG-183	A	G	C	A	G	A	G	0	G	G	A	T	G	0	0	G	0	G	C	T	C	G	T	0	0	G	A	A	0	A	A	A	G	C	G	0	A	G	T	G	C	T	G	G	T	T	C	T
	RWG-184	A	G	C	A	G	A	G	0	G	G	A	T	G	0	0	G	0	G	C	T	C	G	T	0	0	G	A	A	0	A	A	A	G	C	G	0	A	G	T	G	C	T	G	G	T	T	C	T
	RWG-186	A	G	C	TA	G	A	G	0	G	G	A	T	G	0	0	G	0	G	C	T	C	G	T	0	0	G	A	A	0	A	A	A	G	C	G	0	A	G	T	G	C	T	G	G	T	T	C	T
	RWG-187	A	G	C	A	G	A	G	0	G	G	A	T	G	0	0	G	0	G	C	T	C	G	T	0	0	G	A	A	0	A	A	A	G	C	G	0	A	G	T	G	C	T	G	G	T	T	C	T
	RWG-189	A	G	C	A	G	A	G	0	G	G	A	T	G	0	0	G	0	G	C	T	C	G	T	0	0	G	A	A	0	A	A	A	G	C	G	0	A	G	T	G	C	T	G	G	T	T	C	T
	RWG-191	A	G	C	A	G	A	G	0	G	G	A	T	G	0	0	G	0	G	C	T	C	G	T	0	0	G	A	A	0	A	A	A	G	C	G	0	A	G	T	G	C	T	G	G	T	T	C	T
	RWG-192	A	G	C	A	G	A	G	0	G	G	A	T	G	0	0	G	0	G	C	T	C	G	T	0	0	G	A	A	0	A	A	A	G	C	G	0	A	G	T	G	C	T	G	G	T	T	C	T
	RWG-193	A	G	C	A	G	A	G	0	G	G	A	T	G	0	0	G	0	G	C	T	C	G	T	0	0	G	A	A	0	A	A	A	G	C	G	0	A	G	T	G	C	T	G	G	T	T	C	T
	RWG-194	A	G	C	A	G	A	G	0	G	G	A	T	G	0	0	G	0	G	C	T	C	G	T	0	0	G	A	A	0	A	A	A	G	C	G	0	A	G	T	G	C	T	G	G	T	T	C	T
	RWG-195	A	G	C	A	G	A	G	0	G	G	A	T	G	0	0	G	0	G	C	T	C	G	T	0	0	G	A	A	0	A	A	A	G	C	G	0	A	G	T	G	C	T	G	G	T	T	C	T
	RWG-198	A	G	C	A	G	A	G	0	G	G	A	T	G	0	0	G	0	G	C	T	C	G	T	0	0	G	A	A	0	A	A	A	G	C	G	0	A	G	T	G	C	T	G	G	T	T	C	T
	RWG-201	A	G	C	A	G	A	G	0	G	G	A	T	G	0	0	G	0	G	C	T	C	G	T	0	0	G	A	A	0	A	A	A	G	C	G	0	A	G	T	G	C	T	G	G	T	T	C	T
	RWG-202	A	G	C	A	G	A	G	0	G	G	A	T	G	0	0	G	0	G	C	T	C	G	T	0	0	G	A	A	0	A	A	A	G	C	G	0	A	G	T	G	C	T	G	G	T	T	C	T
	RWG-203	A	G	C	A	G	A	G	0	G	G	A	T	G	0	0	G	0	G	C	T	C	G	T	0	0	G	A	A	0	A	A	A	G	C	G	0	A	G	T	G	C	T	G	G	T	T	C	T
	RWG-213	A	G	C	A	G	A	G	0	G	G	A	T	G	0	0	G	0	G	C	T	C	G	T	0	0	G	A	A	0	A	A	A	G	C	G	0	A	G	T	G	C	T	G	G	T	T	C	T
	RWG-214	A	G	C	A	G	A	G	0	G	G	A	T	G	0	0	G	0	G	C	T	C	G	T	0	0	G	A	A	0	A	A	A	G	C	G	0	A	G	T	G	C	T	G	G	T	T	C	T
	RWG-216	A	G	C	A	G	A	G	0	G	G	A	T	G	0	0	G	0	G	C	T	C	G	T	0	0	G	A	A	0	A	A	A	G	C	G	0	A	G	T	G	C	T	G	G	T	T	C	T
	RWG-217	A	G	C	A	G	A	G	0	G	G	A	T	G	0	0	G	0	G	C	T	C	G	T	0	0	G	A	A	0	A	A	A	G	C	G	0	A	G	T	G	C	T	G	G	T	T	C	T
	RWG-218	A	G	C	A	G	A	G	0	G	G	A	T	G	0	0	G	0	G	C	T	C	G	T	0	0	G	A	A	0	A	A	A	G	C	G	0	A	G	T	G	C	T	G	G	T	T	C	T
	RWG-220	A	G	C	A	G	A	G	0	G	G	A	T	G	0	0	G	0	G	C	T	C	G	T	0	0	G	A	A	0	A	A	A	G	C	G	0	A	G	T	G	C	T	G	G	T	T	C	T
	RWG-222	A	G	C	A	G	A	G	0	G	G	A	T	G	0	0	G	0	G	C	T	C	G	T	0	0	G	A	A	0	A	A	A	G	C	G	0	A	G	T	G	C	T	G	G	T	T	C	T
	RWG-223	A	G	C	A	G	A	G	0	G	G	A	T	G	0	0	G	0	G	C	T	C	G	T	0	0	G	A	A	0	A	A	A	G	C	G	0	A	G	T	G	C	T	G	G	T	T	C	T
	RWG-228	A	G	C	A	G	A	G	0	G	G	A	T	G	0	0	G	0	G	C	T	C	G	T	0	0	G	A	A	0	A	A	A	G	C	G	0	A	G	T	G	C	T	G	G	T	T	C	T
	RWG-229	A	G	C	A	G	A	G	0	G	G	A	T	G	0	0	G	0	G	C	T	C	G	T	0	0	G	A	A	0	A	A	A	G	C	G	0	A	G	T	G	C	T	G	G	T	T	C	T
	RWG-232	A	G	C	A	G	A	G	0	G	G	A	T	G	0	0	G	0	G	C	T	C	G	T	0	0	G	A	A	0	A	A	A	G	C	G	0	A	G	T	G	C	T	G	G	T	T	C	T
	RWG-233	A	G	C	A	G	A	G	0	G	G	A	T	G	0	0	G	0	G	C	T	C	G	T	0	0	G	A	A	0	A	A	A	G	C	G	0	A	G	T	G	C	T	G	G	T	T	C	T
	RWG-235	A	G	C	A	G	A	G	0	G	G	A	T	G	0	0	G	0	G	C	T	C	G	T	0	0	G	A	A	0	A	A	A	G	C	G	0	A	G	T	G	C	T	G	G	T	T	C	T
	RWG-236	A	G	C	A	G	A	G	0	G	G	A	T	G	0	0	G	0	G	C	T	C	G	T	0	0	G	A	A	0	A	A	A	G	C	G	0	A	G	T	G	C	T	G	G	T	T	C	T
	RWG-237	A	G	C	A	G	A	G	0	G	G	A	T	G	0	0	G	0	G	C	T	C	G	T	0	0	G	A	A	0	A	A	A	G	C	G	0	A	G	T	G	C	T	G	G	T	T	C	T
	RWG-239	A	G	C	A	G	A	G	0	G	G	A	T	G	0	0	G	0	G	C	T	C	G	T	0	0	G	A	A	0	A	A	A	G	C	G	0	A	G	T	G	C	T	G	G	T	T	C	T
	RWG-241	A	G	C	A	G	A	G	0	G	G	A	T	G	0	0	G	0	G	C	T	C	G	T	0	0	G	A	A	0	A	A	A	G	C	G	0	A	G	T	G	C	T	G	G	T	T	C	T
	RWG-246	A	G	C	A	G	A	G	0	G	G	A	T	G	0	0	G	0	G	C	T	C	G	T	0	0	G	A	A	0	A	A	A	G	C	G	0	A	G	T	G	C	T	G	G	T	T	C	T
	RWG-247	A	G	C	A	G	A	G	0	G	G	A	T	G	0	0	G	0	G	C	T	C	G	T	0	0	G	A	A	0	A	A	A	G	C	G	0	A	G	T	G	C	T	G	G	T	T	C	T
	RWG-248	A	G	C	A	G	A	G	0	G	G	A	T	G	0	0	G	0	G	C	T	C	G	T	0	0	G	A	A	0	A	A	A	G	C	G	0	A	G	T	G	C	T	G	G	T	T	C	T
	RWG-249	A	G	C	A	G	A	G	0	G	G	A	T	G	0	0	G	0	G	C	T	C	G	T	0	0	G	A	A	0	A	A	A	G	C	G	0	A	G	T	G	C	T	G	G	T	T	C	T
	RWG-250	A	G	C	A	G	A	G	0	G	G	A	T	G	0	0	G	0	G	C	T	C	G	T	0	0	G	A	A	0	A	A	A	G	C	G	0	A	G	T	G	C	T	G	G	T	T	C	T
	RWG-259	A	G	C	A	G	A	G	0	G	G	A	T	G	0	0	G	0	G	C	T	C	G	T	0	0	G	A	A	0	A	A	A	G	C	G	0	A	G	T	G	C	T	G	G	T	T	C	T
	RWG-260	A	G	C	A	G	A	G	0	G	G	A	T	G	0	0	G	0	G	C	T	C	G	T	0	0	G	A	A	0	A	A	A	G	C	G	0	A	G	T	G	C	T	G	G	T	T	C	T
	RWG-263	A	G	C	A	G	A	G	0	G	G	A	T	G	0	0	G	0	G	C	T	C	G	T	0	0	G	A	A	0	A	A	A	G	C	G	0	A	G	T	G	C	T	G	G	T	T	C	T
	RWG-264	A	G	C	A	G	A	G	0	G	G	A	T	G	0	0	G	0	G	C	T	C	G	T	0	0	G	A	A	0	A	A	A	G	C	G	0	A	G	T	G	C	T	G	G	T	T	C	T
	RWG-265	A	G	C	A	G	A	G	0	G	G	A	T	G	0	0	G	0	G	C	T	C	G	T	0	0	G	A	A	0	A	A	A	G	C	G	0	A	G	T	G	C	T	G	G	T	T	C	T
	RWG-266	A	G	C	A	G	A	G	0	G	G	A	T	G	0	0	G	0	G	C	T	C	G	T	0	0	G	A	A	0	A	A	A	G	C	G	0	A	G	T	G	C	T	G	G	T	T	C	T
	RWG-269	A	G	C	A	G	A	G	0	G	G	A	T	G	0	0	G	0	G	C	T	C	G	T	0	0	G	A	A	0	A	A	A	G	C	G	0	A	G	T	G	C	T	G	G	T	T	C	T
	RWG-270	A	G	C	A	G	A	G	0	G	G	A	T	G	0	0	G	0	G	C	T	C	G	T	0	0	G	A	A	0	A	A	A	G	C	G	0	A	G	T	G	C	T	G	G	T	T	C	T
	RWG-271	A	G	C	A	G	A	G	0	G	G	A	T	G	0	0	G	0	G	C	T	C	G	T	0	0	G	A	A	0	A	A	A	G	C	G	0	A	G	T	G	C	T	G	G	T	T	C	T
	RWG-277	A	G	C	A	G	A	G	0	G	G	A	T	G	0	0	G	0	G	C	T	C	G	T	0	0	G	A	A	0	A	A	A	G	C	G	0	A	G	T	G	C	T	G	G	T	T	C	T
	RWG-278	A	G	C	A	G	A	G	0	G	G	A	T	G	0	0	G	0	G	C	T	C	G	T	0	0	G	A	A	0	A	A	A	G	C	G	0	A	G	T	G	C	T	G	G	T	T	C	T
	RWG-284	A	G	C	A	G	A	G	0	G	G	A	T	G	0	0	G	0	G	C	T	C	G	T	0	0	G	A	A	0	A	A	A	G	C	G	0	A	G	T	G	C	T	G	G	T	T	C	T
	RWG-285	A	G	C	A	G	A	G	0	G	G	A	T	G	0	0	G	0	G	C	T	C	G	T	0	0	G	A	A	0	A	A	A	G	C	G	0	A	G	T	G	C	T	G	G	T	T	C	T
	RWG-286	A	G	C	A	G	A	G	0	G	G	A	T	G	0	0	G	0	G	C	T	C	G	T	0	0	G	A	A	0	A	A	A	G	C	G	0	A	G	T	G	C	T	G	G	T	T	C	T
	RWG-287	A	G	C	A	G	A	G	0	G	G	A	T	G	0	0	G	0	G	C	T	C	G	T	0	0	G	A	A	0	A	A	A	G	C	G	0	A	G	T	G	C	T	G	G	T	T	C	T
	RWG-289	A	G	C	A	G	A	G	0	G	G	A	T	G	0	0	G	0	G	C	T	C	G	T	0	0	G	A	A	0	A	A	A	G	C	G	0	A	G	T	G	C	T	G	G	T	T	C	T
	RWG-290	A	G	C	A	G	A	G	0	G	G	A	T	G	0	0	G	0	G	C	T	C	G	T	0	0	G	A	A	0	A	A	A	G	C	G	0	A	G	T	G	C	T	G	G	T	T	C	T
	RWG-294	A	G	C	A	G	A	G	0	G	G	A	T	G	0	0	G	0	G	C	T	C	G	T	0	0	G	A	A	0	A	A	A	G	C	G	0	A	G	T	G	C	T	G	G	T	T	C	T
	RWG-318	A	G	C	A	G	A	G	0	G	G	A	T	G	0	0	G	0	G	C	T	C	G	T	0	0	G	A	A	0	A	A	A	G	C	G	0	A	G	T	G	C	T	G	G	T	T	C	T
	RWG-319	A	G	C	A	G	A	G	0	G	G	A	T	G	0	0	G	0	G	C	T	C	G	T	0	0	G	A	A	0	A	A	A	G	C	G	0	A	G	T	G	C	T	G	G	T	T	C	T
	RWG-321	A	G	C	A	G	A	G	0	G	G	A	T	G	0	0	G	0	G	C	T	C	G	T	0	0	G	A	A	0	A	A	A	G	C	G	0	A	G	T	G	C	T	G	G	T	T	C	T
	RWG-329	A	G	C	A	G	A	G	0	G	G	A	T	G	0	0	G	0	G	C	T	C	G	T	0	0	G	A	A	0	A	A	A	G	C	G	0	A	G	T	G	C	T	G	G	T	T	C	T
	RWG-331	A	G	C	A	G	A	G	0	G	G	A	T	G	0	0	G	0	G	C	T	C	G	T	0	0	G	A	A	0	A	A	A	G	C	G	0	A	G	T	G	C	T	G	G	T	T	C	T
	RWG-334	A	G	C	A	G	A	G	0	G	G	A	T	G	0	0	G	0	G	C	T	C	G	T	0	0	G	A	A	0	A	A	A	G	C	G	0	A	G	T	G	C	T	G	G	T	T	C	T
	RWG-339	A	G	C	A	G	A	G	0	G	G	A	T	G	0	0	G	0	G	C	T	C	G	T	0	0	G	A	A	0	A	A	A	G	C	G	0	A	G	T	G	C	T	G	G	T	T	C	T
	RWG-340	A	G	C		G	A	G	0	G	G	A	T	G	0	0	G	0	G	C	T	C	G	T	0	0	G	A	A	0	A	A	A	G	C	G	0	A	G	T	G	C	T	G	G	T	T	C	T
	RWG-342	A	G	C	A	G	A	G	0	G	G	A	T	G	0	0	G	0	G	C	T	C	G	T	0	0	G	A	A	0	A	A	A	G	C	G	0	A	G	T	G	C	T	G	G	T	T	C	T
	RWG-343	A	G	C	A	G	A	G	0	G	G	A	T	G	0	0	G	0	G	C	T	C	G	T	0	0	G	A	A	0	A	A	A	G	C	G	0	A	G	T	G	C	T	G	G	T	T	C	T
	RWG-345	A	G	C	A	G	A	G	0	G	G	A	T	G	0	0	G	0	G	C	T	C	G	T	0	0	G	A	A	0	A	A	A	G	C	G	0	A	G	T	G	C	T	G	G	T	T	C	T
	RWG-348	A	G	C	A	G	A	G	0	G	G	A	T	G	0	0	G	0	G	C	T	C	G	T	0	0	G	A	A	0	A	A	A	G	C	G	0	A	G	T	G	C	T	G	G	T	T	C	T
	RWG-350	A	G	C	A	G	A	G	0	G	G	A	T	G	0	0	G	0	G	C	T	C	G	T	0	0	G	A	A	0	A	A	A	G	C	G	0	A	G	T	G	C	T	G	G	T	T	C	T
	RWG-351	A	G	C	A	G	A	G	0	G	G	A	T	G	0	0	G	0	G	C	T	C	G	T	0	0	G	A	A	0	A	A	A	G	C	G	0	A	G	T	G	C	T	G	G	T	T	C	T
	RWG-352	A	G	C	A	G	A	G	0	G	G	A	T	G	0	0	G	0	G	C	T	C	G	T	0	0	G	A	A	0	A	A	A	G	C	G	0	A	G	T	G	C	T	G	G	T	T	C	T
	RWG-353	A	G	C	A	G	A	G	0	G	G	A	T	G	0	0	G	0	G	C	T	C	G	T	0	0	G	A	A	0	A	A	A	G	C	G	0	A	G	T	G	C	T	G	G	T	T	C	T
	RWG-354	A	G	C	A	G	A	G	0	G	G	A	T	G	0	0	G	0	G	C	T	C	G	T	0	0	G	A	A	0	A	A	A	G	C	G	0	A	G	T	G	C	T	G	G	T	T	C	T
	RWG-358	A	G	C	A	G	A	G	0	G	G	A	T	G	0	0	G	0	G	C	T	C	G	T	0	0	G	A	A	0	A	A	A	G	C	G	0	A	G	T	G	C	T	G	G	T	T	C	T
	RWG-360	A	G	C	A	G	A	G	0	G	G	A	T	G	0	0	G	0	G	C	T	C	G	T	0	0	G	A	A	0	A	A	A	G	C	G	0	A	G	T	G	C	T	G	G	T	T	C	T
	RWG-362	A	G	C	A	G	A	G	0	G	G	A	T	G	0	0	G	0	G	C	T	C	G	T	0	0	G	A	A	0	A	A	A	G	C	G	0	A	G	T	G	C	T	G	G	T	T	C	T
	RWG-363	A	G	C	A	G	A	G	0	G	G	A	T	G	0	0	G	0	G	C	T	C	G	T	0	0	G	A	A	0	A	A	A	G	C	G	0	A	G	T	G	C	T	G	G	T	T	C	T
	RWG-367	A	G	C	A	G	A	G	0	G	G	A	T	G	0	0	G	0	G	C	T	C	G	T	0	0	G	A	A	0	A	A	A	G	C	G	0	A	G	T	G	C	T	G	G	T	T	C	T
	RWG-369	A	G	C	A	G	A	G	0	G	G	A	T	G	0	0	G	0	G	C	T	C	G	T	0	0	G	A	A	0	A	A	A	G	C	G	0	A	G	T	G	C	T	G	G	T	T	C	T
	RWG-371	A	G	C	A	G	A	G	0	G	G	A	T	G	0	0	G	0	G	C	T	C	G	T	0	0	G	A	A	0	A	A	A	G	C	G	0	A	G	T	G	C	T	G	G	T	T	C	T
	RWG-374	A	G	C	A	G	A	G	0	G	G	A	T	G	0	0	G	0	G	C	T	C	G	T	0	0	G	A	A	0	A	A	A	G	C	G	0	A	G	T	G	C	T	G	G	T	T	C	T
	RWG-376	A	G	C	A	G	A	G	0	G	G	A	T	G	0	0	G	0	G	C	T	C	G	T	0	0	G	A	A	0	A	A	A	G	C	G	0	A	G	T	G	C	T	G	G	T	T	C	T
	RWG-377	A	G	C	A	G	A	G	0	G	G	A	T	G	0	0	G	0	G	C	T	C	G	T	0	0	G	A	A	0	A	A	A	G	C	G	0	A	G	T	G	C	T	G	G	T	T	C	T
	RWG-378	A	G	C	A	G	A	G	0	G	G	A	T	G	0	0	G	0	G	C	T	C	G	T	0	0	G	A	A	0	A	A	A	G	C	G	0	A	G	T	G	C	T	G	G	T	T	C	T
	RWG-383	A	G	C	A	G	A	G	0	G	G	A	T	G	0	0	G	0	G	C	T	C	G	T	0	0	G	A	A	0	A	A	A	G	C	G	0	A	G	T	G	C	T	G	G	T	T	C	T
	RWG-384	A	G	C			A				G		T	G	0	0	G	0	G	C		C	G		0	0	G	A	A	0	A	A	A	G	C	G	0	A	G	T	G	C	T	G	G	T	T	C	T
	RWG-409	A	G	C	A	G	A	G	0	G	G	A	T	G	0	0	G	0	G	C	T	C	G	T	0	0	G	A	A	0	A	A	A	G	C	G	0	A	G	T	G	C	T	G	G	T	T	C	T
	RWG-418	A	G	C	A	G	A	G	0	G	G	A	T	G	0	0	G	0	G	C	T	C	G	T	0	0	G	A	A	0	A	A	A	G	C	G	0	A	G	T	G	C	T	G	G	T	T	C	T
	RWG-422	A	G	C	A	G	A	G	0	G	G	A	T	G	0	0	G	0	G	C	T	C	G	T	0	0	G	A	A	0	A	A	A	G	C	G	0	A	G	T	G	C	T	G	G	T	T	C	T
	RWG-429	A	G	C	A	G	A	G	0	G	G	A	T	G	0	0	G	0	G	C	T	C	G	T	0	0	G	A	A	0	A	A	A	G	C	G	0	A	G	T	G	C	T	G	G	T	T	C	T
	RWG-430	A	G	C	A	G	A	G	0	G	G	A	T	G	0	0	G	0	G	C	T	C	G	T	0	0	G	A	A	0	A	A	A	G	C	G	0	A	G	T	G	C	T	G	G	T	T	C	T
	RWG-433	A	G	C	A	G	A	G	0	G	G	A	T	G	0	0	G	0	G	C	T	C	G	T	0	0	G	A	A	0	A	A	A	G	C	G	0	A	G	T	G	C	T	G	G	T	T	C	T
Hap_33	RWG-006	A	G	C	A	G	A	G	0	G	G	A	T	G	0	0	G	0	G	C	T	C	G	T	0	0	G	A	A	0	A	A	A	G	C	G	0	A	G	T	G	C	T	G	G	T	T	T	T
	RWG-056	A	G	C	A	G	A	G	0	G	G	A	T	G	0	0	G	0	G	C	T	C	G	T	0	0	G	A	A	0	A	A	A	G	C	G	0	A	G	T	G	C	T	G	G	T	T	T	T
	RWG-060	A	G	C	A	G	A	G	0	G	G	A	T	G	0	0	G	0	G	C	T	C	G	T	0	0	G	A	A	0	A	A	A	G	C	G	0	A	G	T	G	C	T	G	G	T	T	T	T
	RWG-068	A	G	C	A	G	A	G	0	G	G	A	T	G	0	0	G	0	G	C	T	C	G	T	0	0	G	A	A	0	A	A	A	G	C	G	0	A	G	T	G	C	T	G	G	T	T	T	T
	RWG-112	A	G	C	A		A	G	0	G	G	A	T	G	0	0	G	0	G	C	T	C	G	T	0	0	G	A	A	0	A	A	A	G	C	G	0	A	G	T	G	C	T	G	G	T	T	T	T
Hap_34	RWG-011	C	G	C	A	G	A	T	0	G	G	A	T	G	0	0	G	0	C	C	C	C	G	C	0	0	G	A	T	0	G	G	G	G	C	G	0	A	G	C	G	C	T	G	A	T	T	C	A
	RWG-027	C	G	C	A	G	A	T	0	G	G	A	T	G	0	0	G	0	C	C	C	C	G	C	0	0	G	A	T	0	G	G	G	G	C	G	0	A	G	C	G	C	T	G	A	T	T	C	A
	RWG-028	C	G	C	A	G	A	T	0	G	G	A	T	G	0	0	G	0	C	C	C	C	G	C	0	0	G	A	T	0	G	G	G	G	C	G	0	A	G	C	G	C	T	G	A	T	T	C	A
	RWG-033	C	G	C	A	G	A	T	0	G	G	A	T	G	0	0	G	0	C	C	C	C	G	C	0	0	G	A	T	0	G	G	G	G	C	G	0	A	G	C	G	C	T	G	A	T	T	C	A
	RWG-063	C	G	C	A	G	A	T	0	G	G	A	T	G	0	0	G	0	C	C	C	C	G	C	0	0	G	A	T	0	G	G	G	G	C	G	0	A	G	C	G	C	T	G	A	T	T	C	A
	RWG-065	C	G	C	A	G	A	T	0	G	G	A	T	G	0	0	G	0	C	C	C	C	G	C	0	0	G	A	T	0	G	G	G	G	C	G	0	A	G	C	G	C	T	G	A	T	T	C	A
	RWG-074	C	G	C	A	G	A	T	0	G	G	A	T	G	0	0	G	0	C	C	C	C	G	C	0	0	G	A	T	0	G	G	G	G	C	G	0	A	G	C	G	C	T	G	A	T	T	C	A
	RWG-075	C	G	C		G	A	T	0	G	G	A	T	G	0	0	G	0	C	C	C	C	G	C	0	0	G	A	T	0	G	G	G	G	C	G	0	A	G	C	G	C	T	G	A	T	T	C	A
	RWG-076	C	G	C	A	G	A	T	0	G	G	A	T	G	0	0	G	0	C	C	C	C	G	C	0	0	G	A	T	0	G	G	G	G	C	G	0	A	G	C	G	C	T	G	A	T	T	C	A
	RWG-077	C	G	C	A	G	A		0	G	G	A	T	G	0	0	G	0	C	C	C	C	G	C	0	0	G	A	T	0	G	G	G	G	C	G	0	A	G	C	G	C	T	G	A	T	T	C	A
	RWG-078	C	G	C	A	G	A	T	0	G	G	A	T	G	0	0	G	0	C	C	C	C	G	C	0	0	G	A	T	0	G	G	G	G	C	G	0	A	G	C	G	C	T	G	A	T	T	C	A
	RWG-080	C	G	C	A	G	A	T	0	G	G	A	T	G	0	0	G	0	C	C	C	C	G	C	0	0	G	A	T	0	G	G	G	G	C	G	0	A	G	C	G	C	T	G	A	T	T	C	A
	RWG-115	C	G	C	A	G	A	T	0	G	G	A	T	G	0	0	G	0	C	C	C	C	G	C	0	0	G	A	T	0	G	G	G	G	C	G	0	A	G	C	G	C	T	G	A	T	T	C	A
	RWG-129	C	G	C	A	G	A	T	0	G	G	A	T	G	0	0	G	0	C	C	C	C	G	C	0	0	G	A	T	0	G	G	G	G	C	G	0	A	G	C	G	C	T	G	A	T	T
	RWG-180	C	G	C	A	G	A	T	0	G	G	A	T	G	0	0	G	0	C	C	C	C	G	C	0	0	G	A	T	0	G	G	G	G	C	G	0	A	G	C	G	C	T	G	A	T	T	C	A
	RWG-221	C	G	C	A	G	A	T	0	G	G	A	T	G	0	0	G	0	C	C	C	C	G	C	0	0	G	A	T	0	G	G	G	G	C	G	0	A	G	C	G	C	T	G	A	T	T	C	A
	RWG-234	C	G	C	A	G	A	T	0	G	G	A	T	G	0	0	G	0	C	C	C	C	G	C	0	0	G	A	T	0	G	G	G	G	C	G	0	A	G	C	G	C	T	G	A	T	T	C	A
	RWG-359	C	G	C	A	G	A	T	0	G	G	A	T	G	0	0	G	0	C	C	C	C	G	C	0	0	G	A	T	0	G	G	G	G	C	G	0	A	G	C	G	C	T	G	A	T	T	C	A
	RWG-361	C	G	C	A	G	A	T	0	G	G	A	T	G	0	0	G	0	C	C	C	C	G	C	0	0	G	A	T	0	G	G	G	G	C	G	0	A	G	C	G	C	T	G	A	T	T	C	A
	RWG-423	C	G	C	A	G	A	T	0	G	G	A	T	G	0	0	G	0	C	C	C	C	G	C	0	0	G	A	T	0	G	G	G	G	C	G	0	A	G	C	G	C	T	G	A	T	T	C	A
Hap_35	RWG-029	C	G	C	A	G	A	T	0	G	G	A	T	G	0	0	G	0	C	C	C	C	G	C	0	0	G	A	T	0	G	G	G	G	C	G	0	A	G	C	G	C	T			T	T	C	A
Hap_36	RWG-036	A	G	C	A	G	A	G	0	G	G	T	T	G	0	0	G	0	C	C	C	C	G	C	0	0	G	A	T	-33	G	G	G	G	C	G	0	G	G	T	G	C	T	G	G	T	T	C	A
Hap_37	RWG-038	A	C	C	A	G	A		-1	G	G	A	T	G	0	0	G	0	G	C	T	C	G	T	0	0	G	A	A	0	A	A	A	A	T	G	0	A	G	T	G	C	T	G	G	T	A	C	T
	RWG-043	A	C	C	A		A		-1	G	G	A	T	G	0	0	G	0	G	C	T	C	G	T	0	0	G	A	A	0	A	A	A	A	T	G	0	A	G	T	G	C	T	G	G	T	A	C	T
Hap_38	RWG-055	A	G	C	A	G	A	G	0	G	G	A	T	G	0	0	G	0	G	C	T	C	G	T	0	0	G	A	A	0	A	A	A	G	C	G	0	A	G	T	G	C	T	G	G	T	T	C	T
	RWG-179	A	G	C	A	G	A	G	0	G	G	A	T	G	0	0	G	0	G	C	T	C	G	T	0	0	G	A	A	0	A	A	A	G	C	G	0	A	G	T	G	C	T	G	G	T	T	C	T
	RWG-224	A	G	C	A	G	A	G	0	G	G	A	T	G	0	0	G	0	G	C	T	C	G	T	0	0	G	A	A	0	A	A	A	G	C	G	0	A	G	T	G	C	T	G	G	T	T	C	T
	RWG-296	A	G	C	A	G	A	G	0	G	G	A	T	G	0	0	G	0	G	C	T	C	G	T	0	0	G	A	A	0	A	A	A	G	C	G	0	A	G	T	G	C	T	G	G	T	T	C	T
	RWG-338	A	G	C	A	G	A	G	0	G	G	A	T	G	0	0	G	0	G	C	T	C	G	T	0	0	G	A	A	0	A	A	A	G	C	G	0	A	G	T	G	C	T	G	G	T	T	C	T
	RWG-419	A	G	C	A	G	A	G	0	G	G	A	T	G	0	0	G	0	G	C	T	C	G	T	0	0	G	A	A	0	A	A	A	G	C	G	0	A	G	T	G	C	T	G	G	T	T	C	T
Hap_39	RWG-057	A	G	C	A	G	A	G	0	G	G	A	T	G	0	0	G	0	G	C	T	C	G	T	0	0	G	A	A	0	A	A	A	G	C	G	0	A	G	T	G	C	T	G	G	T	T	C	T
Hap_40	RWG-062	C	G	C	A	G	A	T	0	G	G	A	T	G	0	0	G	0	C	C	C	C	G	C	0	0	G	A	T	0	G	G	G	G	C	G	0	A	G	C	G	C	T	G	A	T	T	C	A
Hap_41	RWG-069	C	G	C	A	G	A	G	0	G	G	A	T	G	0	0	G	0	C	C	C	C	G	C	0	0	G	A	T	0	G	G	G	G	C	G	0	A	G	T	G	T	T	G	G	T	T	C	A
	RWG-431	C	G	C	A	G	A	G	0	G	G	A	T	G	0	0	G	0	C	C	C	C	G	C	0	0	G	A	T	0	G	G	G	G	C	G	0	A	G	T	G	T	T	G	G	T	T	C	A
Hap_42	RWG-105	A	G	C	A	G	A	G	0	G	G	AT	T	G	0	0	G	0	GC	C	TC	C	G	TC	0	0	G	A	AT	0 -33	AG	AG	AG	G	C	G	0	AG	G	T	G	C	T	G	G	T	T	C	TA
Hap_43	RWG-108	A	G	C	A	G	A	G	0	A	G	A	T	G	0	0	G	0	G	C	T	C	G	T	0	0	G	A	A	0	A	A	A		C	G	0	A	G	T	G	C	T	G	G	T	T	C	T
Hap_44	RWG-120	A	G	C	A	G	A	G	0	G	G	T	T	G	0	0	G	0	C	C	C	C	G	C	0	0	G	A	T	-33	G	G	G	G	C	G	0	G	G	T	G	C	T	G	G	T	T	C	A
Hap_45	WS-12	A	G	CT	A	G	A	G	0	G	G	A	TC	GT	0	0	G	0	G	CA	T	C	G	T	0	0	G	A	A	0	A	A	A	G	C	G	0 1	A	GA	T	G	C	T	G	G	T	T	C	T
[truncated: 377 more columns]
