# Supplementary material for: Functional Haplotypes and Evolutionary Insight into the Granule-Bound Starch Synthase II (GBSSII) Gene in Korean Rice Accessions (KRICE_CORE)
Source: Foods. 2021 Oct 3;10(10):2359. doi: 10.3390/foods10102359 (PMC8535093; doi:10.3390/foods10102359)
Supplement: Supplementary file 1 [file foods-10-02359-s001.zip › S_Data S3_List of 45 haplotypes by 58 SNPs and 55 InDels.xlsx]

## Sheet: Hap
Data S3: Haplotyping revealed a list of 45 haplotypes representing a total of all identified 113 variants, including 58 SNPs (single nucleotide polymorphism) and 55 InDels (Insertions or Deletions) within the gene region of GBSSII in the 475 rice accessions. Detected variants were summarized from both exons and introns including UTR (untranslated regions) of 5' and 3'. Rows for codon changes toge…
Chromosome	12916979	12917068	12917071	12917159	12917216	12917238	12917248	12917294	12917336	12917339	12917410	12917743	12917745	12917791	12917914	12917924	12917933	12918259	12918290	12918365	12918518	12918525	12918531	12918542	12918568	12918599	12918613	12918631	12918632	12918636	12918754	12918764	12918785	12918860	12918861	12918896	12918897	12918906	12918915	12918924	12918956	12918983	12918986	12919124	12919141	12919152	12919340	12919390	12919414
7	C	A	G	G	G	C	T	C	C	G	G	G	T	G	A	G	T	A	A	G	T	A	C	C	C	A	G	G	C	C	G	C	G	T	G	C	G	G	T	C	C	C	C	C	C	C	A	T	G
Reference	CA	AG	GATACAAAT	GGCACC	G	C	T	C	CTA	GCT	GTATATATTACAAATTGAACAAATAACTTAAAAT	G	T	G	A	G	T	A	A	G	T	A	C	C	C	A	G	G	C	C	G	C	G	T	G	C	G	G	T	C	C	C	C	C	C	C	A	T	G
OS07G0412100	<	<	<	<	<	<	<	<	<	<	<	<	<	<	<	<	<	<	<	<	<	<	<	<	<	<	<	<	<	<	<	<	<	<	<	<	<	<	<	<	<	<	<	<	<	<	<	<	<
AA					L -> V	Q -> H	E -> G	G -> R				N -> N	N -> D	D -> D	L -> S	H -> Y	T -> A	L -> M	P -> P	N -> N	I -> I	V -> A	G -> E	E -> E	D -> N	F -> F	P -> T	P -> T	L -> L	G -> E	T -> M	D -> N	Q -> K	I -> V	G -> G	A -> T	L -> L	V -> V	P -> P	T -> T	A -> T	V -> L	V -> I	P -> P	E -> *	R -> I	V -> A	G -> G	F -> F
Codon Haplotype					CTG -> GTG	CAG -> CAT	GAG -> GGG	GGA -> AGA				AAC -> AAT	AAC -> GAC	GAC -> GAT	TTG -> TCG	CAC -> TAC	ACC -> GCC	TTG -> ATG	CCT -> CCA	AAC -> AAT	ATA -> ATC	GTC -> GCC	GGG -> GAG	GAG -> GAA	GAC -> AAC	TTT -> TTC	CCT -> ACT	CCT -> ACT	TTG -> TTA	GGG -> GAG	ACG -> ATG	GAT -> AAT	CAG -> AAG	ATC -> GTC	GGC -> GGT	GCT -> ACT	CTC -> CTA	GTC -> GTT	CCA -> CCG	ACG -> ACA	GCA -> ACA	GTA -> TTA	GTA -> ATA	CCG -> CCA	GAA -> TAA	AGA -> ATA	GTG -> GCG	GGA -> GGT	TTC -> TTT
Hap_1	0	0	0	0		C	T	C	0	0	0	G	T	G		G	T	A	A	G	T	A		C	C	A	G	G	C	C	G	C			G		G	G	T	C	C	C	C	C	C	C	A	T	G
Hap_2	0	0	0	0	C	C	T	C	0	0	0	G	T	G		G	T	A	A	G	T	A		C	C	A	G	G	C	C	G	C			G		G	G	T	C	C	C	C	C	C	C	A	T	G
Hap_3	0	0	0	0	G	C	T	C	0	0	0	G	T	G	G	G	T	A	A	G	T	A	C	C	C	A	G	G	C	C	G	C	T	T	G	C	G	G	T	C	C	C	C	T	C	C	A	T	G
Hap_4	0	0	0	0	C	C	C	C	0	0	0	G	T	G	G	G	T	A	A	G	T	A	T	C	C	A	G	G	C	C	G	C	T	C	G	T	G	G	T	C	C	A	C	C	C	C	A	T	G
Hap_5	0	0	0	0	C	C	C	C	0	0	-33	G	T	G	G	G	T	A	A	G	T	G	T	C	C	A	G	G	C	C	G	C	T	C	G	T	G	G	T	C	C	A	C	C	C	C	A	T	G
Hap_6	0	0	0	0	G	C	T	C	0	0	0	G	T	G	G	G	T	A	A	G	T	A	C	C	C	A	G	G	C	C	A	C	T	C	A	C	T	G	T	C	C	C	C	C	C	C	A	T	G
Hap_7	0	0	0	0	G	C	T	C	-2	-2	0	G	T	G		G	T	A	A	G	T	A	C	C	C	A	G	G	C	C	G	C			G		G	G	T	C	C	C	CT	C	C	C	A	T	G
Hap_8	0	0	0	0	G	C	C	C	0	0	-33	G	T	G	G	G	T	A	A	G	T	G	C	C	C	A	G	G	C	C	G	C	T	C	G	T	G	G	T	C	C	A	C	C	C	C	A	T	G
Hap_9	0	0	0	0	G	C	T	C				G	T	G	G	G	T	A		G	T	A	C	C	C	A	G	G	C	C	G	C			G		G	G	T	C	C	C	C	C			A	T	G
Hap_10	0	0	0		G	C	T	C			0	G	T	G		G	T	AT		G	T	A	C	C	C	A	G	G	C	C		C			G		G	G	T	C	C	C	C	C			A	T	G
Hap_11	0		-8		G		T					G	T	G		G	T	A	A	G	T	A	C	C	C	A	G	G	C	C	G	C		C	A	T	G	G	T	C	C	C	C	C	C	C	A	T	G
Hap_12	0	0	0	0	G	C	T	C			0	G	T	G		G	T	A	A	G	T	A	C	C	C	A	G	G	C	C	G	C		C	G	T	G	G	T	C	C	C		C	C	C	A	T	G
Hap_13	0	0	0	0	G	C	T	C	-2	-2	0	G	T	G		G	T	A	A	G	T	A	C	C	C	A	G	G	C	C	G	C		C	G	T	G	G	T	C	C	C	T	C	C	C	A	T	G
Hap_14	0	0	0	0	G	A	T	C	0	0	0	G	T	G	G	G	T	A	A	G	T	A	C	C	C	A	G	G	C	C	A	C	T	C	G	C	G	G	C	C	C	C	C	C	C	C	A	T	G
Hap_15	0	0	0	0	G	C	T	C		0	0	G	T	G		G	T	AT		G	T	A	C	C	C	A		G	C	C		C			G	T	G	G	T	C	C	C	C	C	A	CA	A	T	G
Hap_16	0	0	0		G	C	T	C			0	G	T	G		G	T	T		G	T	A	C	C	C	A	G	G	C	C		C			G	T	G	G	T	C	C	C	C	C		C	A	T	G
Hap_17	0	0	0	0	G	C	T	C		0	0	G	T	G		G	T	A		G	T	A	C	C	C	A	G	G	C	C		C			G		G	G	T	C	C	C	C	C	C	C	A	T	G
Hap_18	0	0	0	0	G	C	T	C			0	G	T	G		G	T	AT	AT	G	T	A	C	C	C	A	GT	GT	CT	CT	G	C			G		G	G	T	C	C	C	C	C		C	A	T	G
Hap_19	0	0	0	0	G	C	T	C			0	G	T	G		G	T	AT	AT	G	T	A	C	C	C	A		T	T	T	G	C			G	T	G	G	T	C	C	C	C	C	C	C	A	T	G
Hap_20	0	0	0		G	C	T	C				G	T	G		G	T	A	A	G	T		C	C	C	A	G	G	C	C	G	C			G	T	G	G	T	C	C	C	C	C	C	C	A	T	G
Hap_21	0	0	0	0	G	C	C	CT	0	0	0	G	T	G	G	G	T	A	A	G	T	A	C	C	C	A	G	G	C	C	G	C	T	C	G	T	G	G	T	C	C	A	C	C	C	C	A	T	GA
Hap_22	0	0	0	0	G	C	C	C	0	0	0	G	T	G	G	G	T	A	A	G	T	A	C	C	C	A	G	G	C	C	G	C	T	C	G	T	G	G	T	C	C	A	C	C	C	C	A	T	G
Hap_23	0	0	0		G	C	T	C			0	G	T	G	A	G	T	A	A	G	T	A	C	C	C	A	G	G	C	C	G	C			G		G	G	T	C	C	C	C	C	C	C	A	T	G
Hap_24	0	0	0	0	G	C	T	C		0	0	G	T	G	A	G	T	A	A	G	T	A	C	C	C	A	G	G	C	C	G	C			G		G	G	T	C	C	C	C	C	C	C	A	T	G
Hap_25	0	0	0	0	G	C	T	C			0	G	T	G	A	G	T	A	A	G	T	A	C	C	C	A	G	G	C	C	G	C			G		G	G	T	C	C	C	C	C	C	C	A	T	G
Hap_26	0	-1	0	0	G	C	T	C	0	0	0	G	T	G	G	G	T	A	A	G	T	A	C	T	C	A	G	G	C	C	G	C	T	C	G	T	G	A	T	C	C	C	C	C	C	C	G	T	G
Hap_27	0	-1	0	-5	G	C	T	C	0	0	0	G	T	G	G	G	C	A	A	G	T	A	C	T	C	A	G	G	C	C	G	C	T	C	G	T	G	A	T	C	C	C	C	C	C	C	G	T	G
Hap_28	0	0	0	0	G	C	T	C			0	G	T	G		G	T	A	A	G	T	A	C	C	C	A	G	G	C	C	G	C			G		G	G	T	C	C	C	C	C	C	C		T	G
Hap_29	0	0	0	0	G	C	T	C			0	G	T	G		G	T	A	A	G	T	A	C	C	C	A	G	G	C	C	G	C			G		G	G	T	C	C	C	C	C	C	C	A	T	G
Hap_30	0	0	0		G	C	T	C			0	G	T	G		G	T	A	A	G	T	A	C	C	C	A	G	G	C	C	G	C			G	T	G	G	T	C	C	C	CT	C	C	C	A	T	G
Hap_31	0	0	0	0	G	C	C	C	0	0	-33	G	T	G	G	G	T	A	A	G	T	AG	C	C	C	A	G	G	C	C	G	C	T	C	G	T	G	G	T	C	C	A	C	C	C	C	A	T	G
Hap_32	0	0	0	0	G	C	T	C	0	0	0	G	T	G	G	G	T	A	A	G	T	A	C	C	C	A	G	G	C	C	G	C	G	T	G	C	G	G	T	C	C	C	C	C	C	C	A	T	G
Hap_33	0	0	0	0	G	C	T	C	0	0	0	G	T	G	G	G	T	A	A	G	G	A	C	C	C	A	G	G	C	C	G	C	T	T	G	C	G	G	T	C	C	C	C	C	C	C	A	T	G
Hap_34	0	0	0	0	C	C	C	C	0	0	0	G	C	G	G	A	T	A	A	G	T	A	T	C	C	A	G	G	C	C	G	C	T	C	G	T	G	G	T	C	C	A	C	C	C	C	A	T	G
Hap_35	0	0	0	0	C	C	C	C	0	0	0	G	C	G			T	A	A	G	T	A	T	C	C	A	G	G	C	C	G	C	T	C	G	T	G	G	T	C	C	A	C	C	C	C	A	T	G
Hap_36	0	0	0	0	C	C	C	C	0	0	-33	G	T	G	G	G	T	A	A	G	T	G	T	C	C	A	G	G	C	C	G	C	T	C	G	T	G	G	T	C	T	A	C	C	C	C	A	T	G
Hap_37	-1	0	0	0	G	C	T	C	0	0	0	G	T	G	G	G	T	A	A	G	T	A	C	C	C	G	G	G	C	C	G	C	T	T	G	C	G	G	T	C	C	C	C	C	C	C	A	T	G
Hap_38	0	0	0	0	G	C	T	C	0	0	0	G	T	G	G	G	T	A	A	G	T	A	C	C	C	A	G	G	C	C	G	C	G	T	G	C	G	G	T	C	C	C	C	C	C	C	A	T	G
Hap_39	0	0	0	0	G	C	T	C	0	0	0	G	T	G	G	G	T	A	A	G	T	A	C	C	C	A	G	G	C	C	G	T	G	T	G	C	G	G	T	C	C	C	C	C	C	C	A	T	G
Hap_40	0	0	0	0	C	C	C	C	0	0	0	G	C	G	G	A	T	A	A	G	T	A	T	C	C	A	G	G	C	C	G	C	T		G	T	G	G	T	C	C	A	C	C	C	C	A	T	G
Hap_41	0	0	0	0	C	C	C	C	0	0	0	G	T	G	G	G	T	A	A	G	T	A	T	C	C	A	G	G	C	C	G	C	T	C	G	T	G	G	T	C	C	A	C	C	C	C	A	T	G
Hap_42	0	0	0	0	GC	C	TC	C	0	0	0 -33	G	T	G	G	G	T	A	A	G	T	AG	CT	C	C	A	G	G	C	C	G	C			G		G	G	T	C	C	C	C	C	C	C	A	T	G
Hap_43	0	0	0	0	G	C	T	C	0	0	0	G	T	G	G	G	T	A	A	G	T	A	C	C	C	A	G	G	C	C	G	C	T	T	G	C	G	G	T	T	C	C	C	T	C	C	A	T	G
Hap_44	0	0	0	0	C	C	C	C	0	0	-33	G	T	G	G	G	T	A	A	G	T	G	T	C	C		G	G	C	C	G	C	T	C	G	T	G	G	T	C	C	A	C	C	C	C	A	T	G
Hap_45	0	0	0	0	G	CA	T	C	0	0	0	GA	T	G	G	G	T	A	A	G	T	A	C	C	C	A	G	G	C	C	GA	C	GT	TC	G	C	G	G	TC	C	C	C	C	C	C	C	A	T	G
[truncated: 64 more columns]
